# Supplementary material for: Restricted cell cycle is essential for clonal evolution and therapeutic resistance of pre-leukemic stem cells
Source: Nat Commun. 2018 Aug 30;9:3535. doi: 10.1038/s41467-018-06021-7 (PMC6117297; doi:10.1038/s41467-018-06021-7)
Supplement: Supplementary file 4 — Supplementary Data 1 [file 41467_2018_6021_MOESM4_ESM.xlsx]

## Sheet: Gene list
Gene list Genes differentially expressed more than 2-fold (LogFC>1 or <-1) using a False Discovery Rate (FDR) of 0.01 in GFPhi DN3 cells compared to GFPlo cells from H2B-GFP;Lmo2Tg mice.
Ensembl ID	Gene Name	LOG FC	FDR
ENSMUSG00000024673	Ms4a1	8.21708	7.82546e-19
ENSMUSG00000057163	Prss2	7.30514	6.35993e-10
ENSMUSG00000015340	Cybb	7.22795	3.07659e-11
ENSMUSG00000042474	Faim3	7.22025	2.89048e-10
ENSMUSG00000024998	Plce1	7.19175	1.71544e-210
ENSMUSG00000024610	Cd74	6.17997	5.64186e-36
ENSMUSG00000032702	Kank1	5.97957	7.02699e-31
ENSMUSG00000014030	Pax5	5.87371	3.43233e-12
ENSMUSG00000030577	Cd22	5.68964	8.93702e-13
ENSMUSG00000030651	Art2b	5.57685	4.64636e-35
ENSMUSG00000068373	D430041D05Rik	5.57091	4.19569e-195
ENSMUSG00000041216	Clvs1	5.38036	4.66934e-37
ENSMUSG00000036594	H2-Aa	5.37707	3.05234e-18
ENSMUSG00000059495	Arhgef12	5.11623	1.83799e-14
ENSMUSG00000048503	Tmem136	5.03151	9.78759e-05
ENSMUSG00000060586	H2-Eb1	4.92796	6.11726e-19
ENSMUSG00000048583	Igf2	4.76734	1.37845e-22
ENSMUSG00000054889	Dsp	4.63258	4.5567e-183
ENSMUSG00000031765	Mt1	4.48195	3.61184e-07
ENSMUSG00000075031	Hist1h2bb	3.98457	5.2014e-15
ENSMUSG00000024521	Pmaip1	3.97004	1.55353e-125
ENSMUSG00000038642	Ctss	3.8897	2.08961e-06
ENSMUSG00000075122	Cd80	3.87328	2.97073e-17
ENSMUSG00000067750	Khdc1a	3.79365	6.98409e-45
ENSMUSG00000021281	Tnfaip2	3.75305	0.000108696
ENSMUSG00000022504	Ciita	3.61505	7.61589e-08
ENSMUSG00000052942	Glis3	3.60508	3.76452e-10
ENSMUSG00000069045	Ddx3y	3.59129	6.26988e-10
ENSMUSG00000026700	Tnfsf4	3.58613	1.35874e-31
ENSMUSG00000032462	Pik3cb	3.53813	3.24166e-27
ENSMUSG00000022696	Sidt1	3.48294	6.04598e-46
ENSMUSG00000060550	H2-Q7	3.4351	4.37105e-42
ENSMUSG00000035615	Frmpd1	3.42321	7.10604e-08
ENSMUSG00000071317	Bves	3.37573	4.01663e-15
ENSMUSG00000091387	Gcnt4	3.36704	4.92762e-28
ENSMUSG00000026616	Cr2	3.36034	2.20111e-06
ENSMUSG00000037922	Bank1	3.35693	2.00377e-06
ENSMUSG00000038042	Ptpdc1	3.35182	1.5785e-19
ENSMUSG00000028977	Casz1	3.28172	1.65791e-12
ENSMUSG00000022456	Sept3	3.26397	1.55411e-11
ENSMUSG00000056673	Kdm5d	3.25047	6.84529e-06
ENSMUSG00000024140	Epas1	3.2339	2.74715e-108
ENSMUSG00000068457	Uty	3.23014	1.61392e-07
ENSMUSG00000003379	Cd79a	3.22649	1.43014e-06
ENSMUSG00000069049	Eif2s3y	3.19173	6.5431e-07
ENSMUSG00000021556	Golm1	3.18662	2.42019e-14
ENSMUSG00000046805	Mpeg1	3.15853	0.000247198
ENSMUSG00000024242	Map4k3	3.06123	8.81821e-38
ENSMUSG00000073409	H2-Q6	3.03204	5.54078e-11
ENSMUSG00000027639	Samhd1	3.02987	2.26589e-11
ENSMUSG00000073102	Drc1	2.93439	1.39103e-16
ENSMUSG00000068036	Mllt4	2.92372	4.85727e-71
ENSMUSG00000028965	Tnfrsf9	2.9216	2.03707e-10
ENSMUSG00000000957	Mmp14	2.88463	0.00609173
ENSMUSG00000045092	S1pr1	2.87583	4.54851e-17
ENSMUSG00000043004	Gng2	2.86812	1.60265e-48
ENSMUSG00000071064	Zfp827	2.74867	3.59438e-17
ENSMUSG00000052013	Btla	2.71374	1.34494e-12
ENSMUSG00000025461	Cd163l1	2.71372	1.74e-37
ENSMUSG00000027663	Zmat3	2.67731	9.04037e-88
ENSMUSG00000054435	Gimap4	2.67058	1.13957e-25
ENSMUSG00000043873	Chil5	2.64764	1.36672e-11
ENSMUSG00000073402	Gm8909	2.6236	3.85494e-13
ENSMUSG00000026069	Il1rl1	2.60776	0.000808243
ENSMUSG00000034394	Lif	2.57953	3.78685e-32
ENSMUSG00000025608	Podxl	2.57592	7.86203e-31
ENSMUSG00000026070	Il18r1	2.52069	1.58815e-08
ENSMUSG00000015709	Arnt2	2.50418	0.000109381
ENSMUSG00000050052	Tdrp	2.50084	4.51736e-05
ENSMUSG00000005947	Itgae	2.45695	1.3011e-13
ENSMUSG00000053580	Tanc2	2.42555	4.71355e-29
ENSMUSG00000037548	H2-DMb2	2.39624	5.99312e-05
ENSMUSG00000041235	Chd7	2.34777	6.75489e-19
ENSMUSG00000026249	Serpine2	2.34721	6.47405e-34
ENSMUSG00000011256	Adam19	2.33133	8.86936e-22
ENSMUSG00000026072	Il1r1	2.28654	5.45387e-08
ENSMUSG00000015437	Gzmb	2.27529	0.000427482
ENSMUSG00000037999	Arap2	2.1856	1.23281e-47
ENSMUSG00000038418	Egr1	2.15938	5.46461e-46
ENSMUSG00000073000	Gm10451	2.14049	7.20199e-10
ENSMUSG00000032547	Ryk	2.10917	9.83082e-14
ENSMUSG00000025597	Klhl4	2.07091	5.89533e-14
ENSMUSG00000057337	Chst3	2.05242	3.9907e-05
ENSMUSG00000063077	Kif1b	2.03044	5.51603e-27
ENSMUSG00000062232	Rapgef2	2.02939	8.2707e-150
ENSMUSG00000025790	Slco3a1	2.01904	5.03965e-13
ENSMUSG00000028362	Tnfsf8	2.00113	8.03664e-31
ENSMUSG00000041912	Tdrkh	1.98991	6.7673e-34
ENSMUSG00000053110	Yap1	1.97132	0.00429783
ENSMUSG00000046480	Scn4b	1.96039	9.34838e-11
ENSMUSG00000024639	Gnaq	1.95359	8.01051e-06
ENSMUSG00000024565	Sall3	1.93759	4.36318e-07
ENSMUSG00000070385	Ampd1	1.90329	1.65375e-08
ENSMUSG00000028337	Coro2a	1.89287	7.13722e-74
ENSMUSG00000030724	Cd19	1.88737	0.00186838
ENSMUSG00000013418	B4galnt2	1.88156	1.36976e-41
ENSMUSG00000021356	Irf4	1.87907	3.37049e-05
ENSMUSG00000022995	Enah	1.84117	1.15486e-05
ENSMUSG00000021453	Gadd45g	1.8368	1.18019e-08
ENSMUSG00000015879	Fam184b	1.82654	2.89785e-18
ENSMUSG00000069743	Zfp820	1.80511	2.86596e-06
ENSMUSG00000022636	Alcam	1.78299	0.00210667
ENSMUSG00000040728	Esrp1	1.76954	4.24265e-24
ENSMUSG00000043336	Filip1l	1.76542	7.05478e-16
ENSMUSG00000006720	Zfp184	1.74593	1.0234e-05
ENSMUSG00000021636	Marveld2	1.74283	6.80771e-05
ENSMUSG00000038375	Trp53inp2	1.73572	5.09298e-08
ENSMUSG00000019947	Arid5b	1.72908	1.05486e-06
ENSMUSG00000029650	Slc46a3	1.70084	2.31684e-06
ENSMUSG00000034574	Daam1	1.69849	5.21537e-18
ENSMUSG00000026875	Traf1	1.69604	0.0003183
ENSMUSG00000022240	Ctnnd2	1.68786	1.36375e-06
ENSMUSG00000046169	Adamts6	1.68681	6.66316e-10
ENSMUSG00000050271	D8Ertd82e	1.6843	7.36011e-31
ENSMUSG00000020225	Tmbim4	1.65678	6.09272e-25
ENSMUSG00000023067	Cdkn1a	1.64456	9.28517e-22
ENSMUSG00000069255	Dusp22	1.63728	1.92291e-07
ENSMUSG00000050957	Insl6	1.62983	6.22103e-05
ENSMUSG00000034640	Tiparp	1.62242	3.37752e-21
ENSMUSG00000060275	Nrg2	1.61188	2.00274e-06
ENSMUSG00000032737	Inppl1	1.60893	8.46587e-05
ENSMUSG00000028967	Errfi1	1.60835	2.92651e-09
ENSMUSG00000029657	Hsph1	1.59774	5.36942e-58
ENSMUSG00000019935	Slc17a8	1.59609	3.81882e-13
ENSMUSG00000079507	H2-Q1	1.58227	3.89694e-07
ENSMUSG00000002324	Rec8	1.57912	2.699e-10
ENSMUSG00000068744	Psrc1	1.57339	9.1729e-41
ENSMUSG00000092060	Bend4	1.56976	1.45168e-09
ENSMUSG00000025993	Slc40a1	1.56633	1.93033e-21
ENSMUSG00000037940	Inpp4b	1.55284	2.81155e-26
ENSMUSG00000032417	Rwdd2a	1.54532	5.25728e-08
ENSMUSG00000028341	Nr4a3	1.54076	5.24917e-06
ENSMUSG00000002983	Relb	1.52816	5.85964e-07
ENSMUSG00000020388	Pdlim4	1.52475	3.93822e-09
ENSMUSG00000028655	Mfsd2a	1.52394	2.20354e-17
ENSMUSG00000027901	Dennd2d	1.51681	6.86634e-71
ENSMUSG00000055560	Zfp459	1.51414	2.80229e-05
ENSMUSG00000044026	Slc35g1	1.49069	1.0667e-31
ENSMUSG00000020787	P2rx1	1.48546	1.03068e-08
ENSMUSG00000022957	Itsn1	1.47099	0.000481296
ENSMUSG00000048458	Fam212b	1.45607	1.52912e-27
ENSMUSG00000037370	Enpp1	1.44824	8.27112e-05
ENSMUSG00000028150	Rorc	1.44632	6.33045e-15
ENSMUSG00000031530	Dusp4	1.43361	1.62372e-42
ENSMUSG00000034751	Mast4	1.43214	0.000974802
ENSMUSG00000024427	Spry4	1.42313	0.000763201
ENSMUSG00000078616	Trim30c	1.42197	0.000193495
ENSMUSG00000002565	Scin	1.42154	6.65072e-09
ENSMUSG00000025402	Nab2	1.41716	4.35257e-19
ENSMUSG00000040502	March3	1.41559	1.48443e-10
ENSMUSG00000000278	Scpep1	1.41504	3.69273e-13
ENSMUSG00000039264	Gimap3	1.4115	3.20979e-07
ENSMUSG00000027985	Lef1	1.38983	2.95103e-28
ENSMUSG00000031303	Map3k15	1.38457	0.00074923
ENSMUSG00000030409	Dmpk	1.38055	0.00258201
ENSMUSG00000030137	Tuba8	1.37761	2.34719e-18
ENSMUSG00000050366	Olfr524	1.3756	6.58048e-07
ENSMUSG00000034336	Ina	1.37366	5.12407e-13
ENSMUSG00000050192	Eif5a2	1.37347	9.28487e-05
ENSMUSG00000027863	Cd2	1.36044	4.25458e-19
ENSMUSG00000028251	Tstd3	1.36003	0.00284432
ENSMUSG00000027784	Ppm1l	1.35304	3.12527e-23
ENSMUSG00000028970	Abcb1b	1.34377	2.36232e-14
ENSMUSG00000028214	Gem	1.33624	3.2496e-13
ENSMUSG00000033470	Cysltr2	1.32793	1.63052e-07
ENSMUSG00000021983	Atp8a2	1.31571	2.0302e-25
ENSMUSG00000031137	Fgf13	1.31569	0.00096889
ENSMUSG00000053044	Cd8b1	1.308	8.87717e-22
ENSMUSG00000028986	Klhl7	1.30518	6.98713e-11
ENSMUSG00000029468	P2rx7	1.30455	3.09506e-13
ENSMUSG00000062931	Zfp938	1.29943	8.52572e-06
ENSMUSG00000004451	Ralb	1.29479	3.44317e-18
ENSMUSG00000006587	Snai3	1.29155	1.28229e-22
ENSMUSG00000025077	Dclre1a	1.28851	1.41252e-05
ENSMUSG00000041180	Hectd2	1.28642	1.03506e-39
ENSMUSG00000071636	Rimbp3	1.2783	1.96285e-05
ENSMUSG00000029413	Naaa	1.27553	2.77506e-11
ENSMUSG00000045394	Epcam	1.27302	5.96708e-11
ENSMUSG00000031539	Ap3m2	1.27079	2.87954e-09
ENSMUSG00000021759	Ppap2a	1.26755	0.000772644
ENSMUSG00000032053	Pou2af1	1.26369	2.19118e-37
ENSMUSG00000020326	Ccng1	1.26365	2.11284e-54
ENSMUSG00000032601	Prkar2a	1.26336	4.71174e-16
ENSMUSG00000053137	Mapk11	1.26099	9.25129e-05
ENSMUSG00000029108	Pcdh7	1.25818	1.8281e-14
ENSMUSG00000022885	St6gal1	1.25628	3.03532e-19
ENSMUSG00000051166	Eml5	1.2562	3.61558e-49
ENSMUSG00000037855	Zfp365	1.25578	0.0025314
ENSMUSG00000027220	Syt13	1.25509	1.05715e-13
ENSMUSG00000026159	Agfg1	1.24734	1.74336e-40
ENSMUSG00000012819	Cdh23	1.24703	2.39608e-50
ENSMUSG00000070576	Mn1	1.23969	1.44508e-07
ENSMUSG00000013089	Etv5	1.23106	1.8585e-32
ENSMUSG00000053693	Mast1	1.231	0.000445029
ENSMUSG00000035105	Egln3	1.23093	6.7756e-37
ENSMUSG00000023249	Parp3	1.22749	6.50668e-07
ENSMUSG00000041936	Agrn	1.22487	3.65492e-15
ENSMUSG00000032776	Mctp2	1.22471	3.04077e-21
ENSMUSG00000029603	Dtx1	1.22367	2.78049e-24
ENSMUSG00000022964	Tmem50b	1.22038	1.03437e-34
ENSMUSG00000020023	Tmcc3	1.2197	4.99387e-17
ENSMUSG00000074607	Tox2	1.21497	5.72995e-13
ENSMUSG00000052730	Gm5111	1.21324	3.6195e-18
ENSMUSG00000054128	H2-T3	1.19878	0.000950443
ENSMUSG00000019970	Sgk1	1.19245	1.05748e-12
ENSMUSG00000028893	Sesn2	1.19119	1.27696e-12
ENSMUSG00000032263	Bckdhb	1.19053	0.0075428
ENSMUSG00000001089	Luzp1	1.19031	5.10049e-12
ENSMUSG00000056476	Med12l	1.18641	8.33111e-10
ENSMUSG00000070056	Mfhas1	1.18578	1.7145e-23
ENSMUSG00000045775	Slc16a5	1.18052	3.84822e-20
ENSMUSG00000054892	Txk	1.17719	8.33202e-17
ENSMUSG00000059213	Ddn	1.17109	0.00476621
ENSMUSG00000074342	I830077J02Rik	1.1694	3.36794e-24
ENSMUSG00000035311	Gnptab	1.16422	4.85979e-42
ENSMUSG00000057329	Bcl2	1.14851	2.03194e-23
ENSMUSG00000030107	Usp18	1.14692	3.80772e-05
ENSMUSG00000030410	Dmwd	1.13317	6.71637e-10
ENSMUSG00000063524	Eno1	1.12732	8.23309e-26
ENSMUSG00000020108	Ddit4	1.11727	1.44091e-22
ENSMUSG00000003282	Plag1	1.11504	0.00926745
ENSMUSG00000043885	Slc36a4	1.11159	1.44335e-10
ENSMUSG00000042195	Slc35f2	1.09533	4.21565e-09
ENSMUSG00000040717	Il17rd	1.09345	0.000415639
ENSMUSG00000028698	Pik3r3	1.09278	1.01382e-09
ENSMUSG00000064262	Gimap8	1.08824	2.26191e-13
ENSMUSG00000074064	Mlycd	1.08755	9.02035e-08
ENSMUSG00000047419	Cmya5	1.08694	6.38334e-05
ENSMUSG00000055148	Klf2	1.08674	1.86183e-23
ENSMUSG00000052914	Cyp2j6	1.07911	0.000498612
ENSMUSG00000027215	Cd82	1.07227	1.56507e-20
ENSMUSG00000030760	Acer3	1.0695	4.03937e-05
ENSMUSG00000039206	Daglb	1.06939	2.73655e-05
ENSMUSG00000027171	Prrg4	1.06742	3.76015e-16
ENSMUSG00000036052	Dnajb5	1.05366	3.14104e-07
ENSMUSG00000021185	9030617O03Rik	1.05125	6.37212e-17
ENSMUSG00000027546	Atp9a	1.04921	2.24879e-08
ENSMUSG00000039741	Bahcc1	1.04869	1.19002e-20
ENSMUSG00000032009	Sesn3	1.04801	1.85028e-17
ENSMUSG00000032091	Tmprss4	1.03489	0.00817119
ENSMUSG00000038028	9630033F20Rik	1.02828	2.86113e-06
ENSMUSG00000030156	Cd69	1.02772	2.74217e-07
ENSMUSG00000035469	Rcbtb1	1.02373	5.24174e-22
ENSMUSG00000042766	Trim46	1.02314	1.4956e-07
ENSMUSG00000067336	Bmpr2	1.02165	7.53585e-05
ENSMUSG00000019998	Stx7	1.01701	0.000158392
ENSMUSG00000030748	Il4ra	1.01622	8.20258e-09
ENSMUSG00000029552	Tes	1.01373	2.62073e-07
ENSMUSG00000020230	Prmt2	1.00845	0.000303495
ENSMUSG00000020614	Fam20a	1.00836	0.000212163
ENSMUSG00000053063	Clec12a	1.00826	5.63797e-14
ENSMUSG00000038437	Mllt6	1.00581	4.92762e-28
ENSMUSG00000030545	Pex11a	1.00535	2.64208e-06
ENSMUSG00000041801	Phlda3	1.00381	8.30671e-14
ENSMUSG00000036499	Eea1	1.00046	3.93183e-11
ENSMUSG00000047592	Nxpe5	-1.00015	2.66681e-05
ENSMUSG00000043017	Ptgir	-1.00022	1.45836e-08
ENSMUSG00000036587	Fut7	-1.00043	2.81852e-05
ENSMUSG00000068966	Zbtb34	-1.00641	7.7226e-25
ENSMUSG00000030200	Bcl2l14	-1.00678	9.06118e-12
ENSMUSG00000055322	Tns1	-1.00736	5.33439e-15
ENSMUSG00000064080	Fbln2	-1.00945	1.56531e-22
ENSMUSG00000040658	Dnph1	-1.01178	2.26798e-09
ENSMUSG00000020590	Snx13	-1.01288	5.19677e-25
ENSMUSG00000028189	Ctbs	-1.01307	5.53046e-06
ENSMUSG00000068220	Lgals1	-1.01447	1.9853e-34
ENSMUSG00000024177	Nme4	-1.01478	2.45493e-05
ENSMUSG00000018537	Pcgf2	-1.0164	0.00586796
ENSMUSG00000042632	Pla2g6	-1.02203	3.85536e-18
ENSMUSG00000053411	Cbx7	-1.02353	1.44443e-24
ENSMUSG00000024620	Pdgfrb	-1.02391	6.47971e-11
ENSMUSG00000033826	Dnah8	-1.02491	2.87641e-20
ENSMUSG00000034265	Zdhhc14	-1.02713	2.16341e-07
ENSMUSG00000037706	Cd81	-1.02753	4.90833e-20
ENSMUSG00000064210	Ano6	-1.02758	6.87797e-36
ENSMUSG00000030650	Tmc5	-1.02942	1.60173e-07
ENSMUSG00000018427	Ypel2	-1.02984	5.19543e-20
ENSMUSG00000025511	Tspan4	-1.03104	0.00127682
ENSMUSG00000029442	Wdr66	-1.03152	0.00528903
ENSMUSG00000074874	Ctla2b	-1.03208	0.000300737
ENSMUSG00000033542	Arhgef5	-1.03213	8.22933e-13
ENSMUSG00000056515	Rab31	-1.03507	0.00516051
ENSMUSG00000001521	Tulp3	-1.03614	7.37947e-10
ENSMUSG00000014164	Klhl3	-1.03674	0.000141807
ENSMUSG00000031591	Asah1	-1.03678	9.62698e-11
ENSMUSG00000028573	Fggy	-1.03891	0.000306992
ENSMUSG00000028521	Slc35d1	-1.05374	3.37891e-31
ENSMUSG00000036989	Trim3	-1.05775	0.000851249
ENSMUSG00000034881	Tbxa2r	-1.05859	7.88409e-28
ENSMUSG00000058672	Tubb2a	-1.06119	2.65656e-13
ENSMUSG00000056498	Tmem154	-1.06122	4.41552e-14
ENSMUSG00000032010	Usp2	-1.06199	0.00344157
ENSMUSG00000067714	Lpar5	-1.06235	0.000102192
ENSMUSG00000050947	Amigo1	-1.06402	3.20379e-07
ENSMUSG00000040339	Fam102b	-1.06462	2.88611e-29
ENSMUSG00000023830	Igf2r	-1.06474	1.95336e-19
ENSMUSG00000026285	Pdcd1	-1.06535	1.8842e-09
ENSMUSG00000038967	Pdk2	-1.06621	9.91676e-08
ENSMUSG00000061882	Ccdc62	-1.06627	1.69018e-05
ENSMUSG00000036928	Stag3	-1.06644	0.000227464
ENSMUSG00000037849	Gm4955	-1.06651	0.0022615
ENSMUSG00000024617	Camk2a	-1.06698	8.83476e-38
ENSMUSG00000049313	Sorl1	-1.071	2.05337e-10
ENSMUSG00000019461	Plscr3	-1.07129	6.04287e-29
ENSMUSG00000022594	Lynx1	-1.07182	7.91622e-14
ENSMUSG00000016552	Foxred2	-1.07554	1.9526e-21
ENSMUSG00000042797	Aqp11	-1.07592	2.83747e-40
ENSMUSG00000002076	Hsf2bp	-1.08012	5.204e-07
ENSMUSG00000025289	Prdx4	-1.08185	4.54646e-05
ENSMUSG00000071176	Arhgef10	-1.082	2.44181e-11
ENSMUSG00000029561	Oasl2	-1.08212	1.77429e-07
ENSMUSG00000020758	Itgb4	-1.0863	7.84632e-10
ENSMUSG00000029814	Igf2bp3	-1.08644	1.69697e-16
ENSMUSG00000030447	Cyfip1	-1.08644	1.35694e-09
ENSMUSG00000019768	Esr1	-1.08676	6.17686e-07
ENSMUSG00000021879	Dnah12	-1.08747	5.14211e-09
ENSMUSG00000024754	Tmem2	-1.08786	0.00850015
ENSMUSG00000034330	Plcg2	-1.08984	4.87721e-05
ENSMUSG00000016200	Syt14	-1.09038	1.37915e-11
ENSMUSG00000034459	Ifit1	-1.09278	0.00339105
ENSMUSG00000023805	Synj2	-1.09339	7.66873e-11
ENSMUSG00000050989	Sepn1	-1.09466	0.000328863
ENSMUSG00000000594	Gm2a	-1.0963	2.73298e-41
ENSMUSG00000027864	Ptgfrn	-1.09986	4.98712e-14
ENSMUSG00000048232	Fbxo10	-1.10043	0.00028497
ENSMUSG00000017639	Rab11fip4	-1.10247	3.11228e-16
ENSMUSG00000025648	Pfkfb4	-1.10553	1.84842e-07
ENSMUSG00000030032	Wdr54	-1.10969	0.00333165
ENSMUSG00000090164	BC035044	-1.11291	9.70192e-15
ENSMUSG00000031162	Gata1	-1.11328	0.00121435
ENSMUSG00000036833	Pnpla7	-1.11422	2.77148e-34
ENSMUSG00000029866	Kel	-1.11579	0.00339039
ENSMUSG00000021457	Syk	-1.11583	7.29527e-17
ENSMUSG00000004328	Hif3a	-1.11625	1.2442e-15
ENSMUSG00000014776	Nol3	-1.11844	0.00832772
ENSMUSG00000033955	Tnks1bp1	-1.11917	2.16996e-16
ENSMUSG00000015745	Plekho1	-1.12031	3.1579e-16
ENSMUSG00000021646	Mccc2	-1.12051	4.5335e-10
ENSMUSG00000003134	Tbc1d8	-1.12262	1.00494e-11
ENSMUSG00000049307	Fut4	-1.12382	9.83587e-11
ENSMUSG00000048148	Nwd1	-1.12504	2.31818e-28
ENSMUSG00000006344	Ggt5	-1.12914	7.6575e-06
ENSMUSG00000003541	Ier3	-1.13193	3.02603e-05
ENSMUSG00000026572	Tbx19	-1.13271	3.08258e-09
ENSMUSG00000015342	Xk	-1.13365	4.7047e-14
ENSMUSG00000024277	Mapre2	-1.13589	2.68696e-21
ENSMUSG00000026637	Traf5	-1.13591	0.000139093
ENSMUSG00000005580	Adcy9	-1.13828	5.84935e-10
ENSMUSG00000027074	Slc43a3	-1.13838	2.10173e-18
ENSMUSG00000022408	Fam83f	-1.13906	0.00480509
ENSMUSG00000042345	Ubash3a	-1.14108	8.32772e-37
ENSMUSG00000027009	Itga4	-1.14145	3.46408e-40
ENSMUSG00000047415	Gpr68	-1.14458	0.000153298
ENSMUSG00000062646	Ganc	-1.14516	4.14554e-31
ENSMUSG00000028544	Slc5a9	-1.14715	1.16948e-10
ENSMUSG00000024065	Ehd3	-1.14864	2.88747e-14
ENSMUSG00000094942	Gm3604	-1.15757	0.00452179
ENSMUSG00000027478	Dnmt3b	-1.1587	8.9813e-41
ENSMUSG00000054072	Iigp1	-1.16099	0.00174762
ENSMUSG00000022309	Angpt1	-1.16132	3.82039e-40
ENSMUSG00000043789	Vwce	-1.16156	1.72675e-10
ENSMUSG00000040249	Lrp1	-1.1644	0.00134428
ENSMUSG00000047766	Lrrc49	-1.16586	0.00127443
ENSMUSG00000020520	Galnt10	-1.16611	5.20768e-32
ENSMUSG00000034949	Zfr2	-1.16906	0.0039337
ENSMUSG00000045038	Prkce	-1.17193	0.00321637
ENSMUSG00000035246	Pcyt1b	-1.17329	0.000176733
ENSMUSG00000042417	Ccno	-1.17345	0.000500366
ENSMUSG00000018909	Arrb1	-1.17358	2.2452e-30
ENSMUSG00000027993	Trim2	-1.17686	0.00157751
ENSMUSG00000032740	Ccdc88a	-1.18096	2.59375e-06
ENSMUSG00000038068	Rnf144b	-1.18365	9.25032e-07
ENSMUSG00000021733	Slc4a7	-1.18573	1.82614e-25
ENSMUSG00000020653	Klf11	-1.18601	1.83473e-15
ENSMUSG00000005474	Myl10	-1.18723	2.71157e-10
ENSMUSG00000028339	Col15a1	-1.18895	0.00166514
ENSMUSG00000051727	Kctd14	-1.19094	2.37384e-07
ENSMUSG00000028378	Ptgr1	-1.1936	7.3508e-24
ENSMUSG00000062373	Tmem65	-1.19473	1.88857e-10
ENSMUSG00000041679	Lrrc29	-1.1952	0.00093166
ENSMUSG00000015243	Abca1	-1.19721	3.24178e-15
ENSMUSG00000048078	Tenm4	-1.19859	1.85703e-09
ENSMUSG00000028950	Tas1r1	-1.20112	0.00351021
ENSMUSG00000040722	Scamp5	-1.20141	0.00612602
ENSMUSG00000031958	Ldhd	-1.20375	0.00948398
ENSMUSG00000034235	Usp54	-1.20384	1.13412e-21
ENSMUSG00000020183	Cpm	-1.20544	4.23246e-07
ENSMUSG00000028221	Tmem55a	-1.2113	6.03457e-06
ENSMUSG00000072620	Slfn2	-1.21241	7.56551e-14
ENSMUSG00000042073	Abhd14b	-1.21419	0.00092379
ENSMUSG00000042155	Klhl23	-1.2153	1.99427e-26
ENSMUSG00000004508	Gab2	-1.21726	1.61259e-08
ENSMUSG00000009621	Vav2	-1.225	5.30973e-25
ENSMUSG00000039824	Myl6b	-1.23499	9.65521e-12
ENSMUSG00000070822	Zscan18	-1.24014	1.19258e-05
ENSMUSG00000041921	Metap1d	-1.24477	3.43291e-27
ENSMUSG00000024462	Gabbr1	-1.24808	2.72102e-14
ENSMUSG00000037815	Ctnna1	-1.24928	5.24174e-22
ENSMUSG00000023495	Pcbp4	-1.24966	6.40738e-06
ENSMUSG00000034968	Lbx2	-1.25103	0.00519911
ENSMUSG00000054065	Pkp3	-1.25124	4.90414e-20
ENSMUSG00000017390	Aldoc	-1.25222	0.000343273
ENSMUSG00000022602	Arc	-1.25544	4.34327e-11
ENSMUSG00000039787	Cercam	-1.25665	1.15787e-13
ENSMUSG00000026727	Rsu1	-1.25794	1.99511e-34
ENSMUSG00000022329	Stk3	-1.25835	1.69033e-11
ENSMUSG00000038260	Trpm4	-1.26315	0.00110585
ENSMUSG00000047409	Ctdspl	-1.26449	5.81485e-11
ENSMUSG00000038963	Slco4a1	-1.26695	3.10315e-21
ENSMUSG00000029153	Ociad2	-1.26893	0.00018487
ENSMUSG00000075420	Smim6	-1.27185	0.000117452
ENSMUSG00000038816	Ctnnal1	-1.27482	0.000157988
ENSMUSG00000027249	F2	-1.27612	0.000927153
ENSMUSG00000053550	Shisa7	-1.27638	7.64124e-06
ENSMUSG00000042751	Nmnat2	-1.27738	9.76947e-05
ENSMUSG00000029752	Asns	-1.27742	0.00074923
ENSMUSG00000018470	Kcnab3	-1.27745	9.38096e-12
ENSMUSG00000023393	Slc17a9	-1.27862	1.02525e-22
ENSMUSG00000022479	Vdr	-1.2797	1.66617e-10
ENSMUSG00000024026	Glo1	-1.28568	8.2058e-16
ENSMUSG00000035513	Ntng2	-1.28688	2.29337e-19
ENSMUSG00000000627	Sema4f	-1.29155	0.00277109
ENSMUSG00000058145	Adamts17	-1.29221	2.53979e-07
ENSMUSG00000040283	Btnl9	-1.29652	2.32686e-05
ENSMUSG00000054672	5830411N06Rik	-1.29773	1.10006e-13
ENSMUSG00000028434	Epb4.1l4b	-1.30414	5.76986e-11
ENSMUSG00000025558	Dock9	-1.30427	5.14369e-23
ENSMUSG00000026749	Nek6	-1.30663	0.000721886
ENSMUSG00000028476	Reck	-1.30862	1.81986e-08
ENSMUSG00000030084	Plxna1	-1.31058	1.75215e-18
ENSMUSG00000075330	A930003A15Rik	-1.31486	1.03776e-16
ENSMUSG00000025584	Pde8a	-1.3263	0.0033849
ENSMUSG00000085795	Zfp703	-1.32641	1.42654e-11
ENSMUSG00000098557	Kctd12	-1.32913	1.11256e-17
ENSMUSG00000028173	Wls	-1.32987	1.93442e-19
ENSMUSG00000030154	Klrb1f	-1.33268	0.00100892
ENSMUSG00000025795	Rassf3	-1.3336	5.14375e-11
ENSMUSG00000071847	Apcdd1	-1.33549	8.40937e-07
ENSMUSG00000075602	Ly6a	-1.33649	9.25708e-22
ENSMUSG00000072663	Spef2	-1.33768	1.79371e-06
ENSMUSG00000028063	Lmna	-1.33866	1.01186e-10
ENSMUSG00000070304	Scn2b	-1.3406	5.92557e-05
ENSMUSG00000060591	Ifitm2	-1.34412	4.51365e-12
ENSMUSG00000089682	Bcl2l2	-1.34477	1.7832e-08
ENSMUSG00000026921	Egfl7	-1.34501	1.18073e-10
ENSMUSG00000051817	Sox12	-1.34732	6.44198e-12
ENSMUSG00000042379	Esm1	-1.35047	1.51954e-36
ENSMUSG00000021589	Rhobtb3	-1.35756	0.00597185
ENSMUSG00000022843	Clcn2	-1.35966	1.4513e-10
ENSMUSG00000023912	Slc25a27	-1.36255	3.38374e-22
ENSMUSG00000034771	Tle2	-1.36439	5.204e-07
ENSMUSG00000029759	Pon3	-1.3658	0.00728191
ENSMUSG00000000303	Cdh1	-1.37126	5.21128e-06
ENSMUSG00000029810	Tmem176b	-1.37536	1.71265e-31
ENSMUSG00000069833	Ahnak	-1.37871	9.82532e-12
ENSMUSG00000040466	Blvrb	-1.37876	0.000168684
ENSMUSG00000006494	Pdk1	-1.38059	1.50559e-49
ENSMUSG00000061411	Nol4l	-1.39193	7.36484e-10
ENSMUSG00000043587	Pxylp1	-1.39533	1.09317e-10
ENSMUSG00000000244	Tspan32	-1.39828	1.79682e-15
ENSMUSG00000024066	Xdh	-1.39894	0.000367077
ENSMUSG00000029163	Emilin1	-1.40509	2.84946e-35
ENSMUSG00000078945	Naip2	-1.4166	0.000392001
ENSMUSG00000038295	Atg9b	-1.42761	4.2063e-16
ENSMUSG00000042289	Hsd3b7	-1.43621	1.2564e-18
ENSMUSG00000008845	Cd163	-1.44152	1.82413e-11
ENSMUSG00000000253	Gmpr	-1.44533	0.00025378
ENSMUSG00000000247	Lhx2	-1.44948	0.000568938
ENSMUSG00000053644	Aldh7a1	-1.45037	3.38943e-26
ENSMUSG00000070732	Rbm44	-1.45054	0.000196588
ENSMUSG00000036492	Rnf39	-1.45713	0.00453011
ENSMUSG00000033960	9430020K01Rik	-1.45866	2.24314e-16
ENSMUSG00000055003	Lrtm2	-1.4592	0.000295313
ENSMUSG00000004473	Clec11a	-1.47019	2.96856e-07
ENSMUSG00000039976	Tbc1d16	-1.47195	1.08641e-23
ENSMUSG00000028862	Map3k6	-1.48152	4.40187e-05
ENSMUSG00000036030	Prtg	-1.48187	0.000127828
ENSMUSG00000029311	Hsd17b11	-1.48338	9.25708e-22
ENSMUSG00000067377	Tspan6	-1.48401	9.83375e-14
ENSMUSG00000020886	Dlg4	-1.48568	5.96217e-30
ENSMUSG00000025161	Slc16a3	-1.48769	2.1063e-05
ENSMUSG00000026204	Ptprn	-1.48929	1.12251e-08
ENSMUSG00000021643	Serf1	-1.48933	4.20943e-08
ENSMUSG00000038763	Alpk3	-1.49428	3.43729e-08
ENSMUSG00000043263	Pyhin1	-1.49677	2.35634e-05
ENSMUSG00000071715	Ncf4	-1.49838	6.33045e-15
ENSMUSG00000039234	Sec24d	-1.49865	2.25216e-17
ENSMUSG00000029205	Chrna9	-1.5001	0.000227791
ENSMUSG00000029821	Dfna5	-1.50641	8.7136e-18
ENSMUSG00000042476	Abcb4	-1.50711	0.00061091
ENSMUSG00000012889	Podnl1	-1.51024	4.91708e-13
ENSMUSG00000025330	Padi4	-1.51252	9.4785e-18
ENSMUSG00000021211	Akr1c12	-1.51413	1.86183e-23
ENSMUSG00000036473	Tbc1d24	-1.51452	2.06704e-10
ENSMUSG00000040964	Arhgef10l	-1.51657	2.0948e-16
ENSMUSG00000029802	Abcg2	-1.51698	1.81194e-15
ENSMUSG00000059900	Tmem40	-1.51794	0.00234957
ENSMUSG00000037366	Pafah2	-1.51923	3.94153e-15
ENSMUSG00000030089	Slc41a3	-1.52429	1.08304e-19
ENSMUSG00000029994	Anxa4	-1.52631	1.50272e-20
ENSMUSG00000020439	Smtn	-1.52721	5.33608e-21
ENSMUSG00000004562	Arhgef40	-1.5366	3.91795e-13
ENSMUSG00000033987	Dnah17	-1.54088	2.71861e-11
ENSMUSG00000032198	Dock6	-1.54656	1.46216e-17
ENSMUSG00000068551	Zfp467	-1.55092	7.47411e-06
ENSMUSG00000028108	Ecm1	-1.55802	7.89323e-16
ENSMUSG00000036306	Lzts1	-1.55997	1.08683e-17
ENSMUSG00000048442	Smim5	-1.56976	4.37738e-10
ENSMUSG00000048264	Dip2c	-1.57203	2.53088e-19
ENSMUSG00000029716	Tfr2	-1.57249	2.01355e-13
ENSMUSG00000021591	Glrx	-1.57575	0.000124677
ENSMUSG00000022199	Slc22a17	-1.57635	2.56091e-06
ENSMUSG00000035235	Trim13	-1.58881	9.48656e-33
ENSMUSG00000044055	Otos	-1.59143	6.2193e-07
ENSMUSG00000043557	Mdga1	-1.59158	1.14084e-14
ENSMUSG00000010154	Spire2	-1.59874	5.81485e-11
ENSMUSG00000050108	Bpifc	-1.60596	1.02916e-45
ENSMUSG00000031712	Il15	-1.60905	0.000218847
ENSMUSG00000018398	Sept8	-1.6122	5.84585e-27
ENSMUSG00000034245	Hdac11	-1.61372	2.20997e-09
ENSMUSG00000096188	Cmtm4	-1.61658	9.46915e-16
ENSMUSG00000029410	Ppef2	-1.62004	1.10316e-06
ENSMUSG00000029095	Ablim2	-1.62098	1.45901e-17
ENSMUSG00000020902	Ntn1	-1.62174	9.83587e-11
ENSMUSG00000023367	Tmem176a	-1.62666	2.44666e-34
ENSMUSG00000036591	Arhgap21	-1.63118	1.86596e-31
ENSMUSG00000045838	A430105I19Rik	-1.63805	5.06878e-09
ENSMUSG00000001227	Sema6b	-1.64589	9.96921e-07
ENSMUSG00000064147	Rab44	-1.65499	1.04554e-27
ENSMUSG00000064373	Sepp1	-1.66407	5.7326e-79
ENSMUSG00000043673	Kcns3	-1.67022	1.08817e-16
ENSMUSG00000043391	2510009E07Rik	-1.67788	2.44163e-34
ENSMUSG00000031490	Eif4ebp1	-1.67802	3.44317e-18
ENSMUSG00000075225	Ccdc162	-1.67888	1.72113e-06
ENSMUSG00000039783	Kmo	-1.68207	5.099e-07
ENSMUSG00000004709	Cd244	-1.68905	1.00455e-08
ENSMUSG00000042757	Tmem108	-1.68951	3.94272e-15
ENSMUSG00000052713	Zfp608	-1.69202	1.71549e-28
ENSMUSG00000031026	Trim66	-1.69795	0.000115099
ENSMUSG00000025466	Fuom	-1.69912	6.58794e-08
ENSMUSG00000030272	Camk1	-1.70024	2.91875e-06
ENSMUSG00000029287	Tgfbr3	-1.70163	1.45624e-42
ENSMUSG00000019302	Atp6v0a1	-1.70198	1.59106e-11
ENSMUSG00000041075	Fzd7	-1.7047	1.61995e-12
ENSMUSG00000066677	Pydc3	-1.70543	4.87011e-05
ENSMUSG00000018819	Lsp1	-1.70725	2.94901e-09
ENSMUSG00000027765	P2ry1	-1.70737	1.2465e-19
ENSMUSG00000030598	Fbxo17	-1.72081	3.73599e-14
ENSMUSG00000024899	Papss2	-1.7252	4.90414e-20
ENSMUSG00000023045	Soat2	-1.72791	2.25808e-15
ENSMUSG00000060985	Tdrd5	-1.73066	3.14463e-05
ENSMUSG00000049154	Fam183b	-1.73127	4.3382e-05
ENSMUSG00000036158	Prickle1	-1.74004	1.91023e-44
ENSMUSG00000047394	Odf3b	-1.74118	5.49765e-17
ENSMUSG00000022861	Dgkg	-1.75165	2.97234e-30
ENSMUSG00000042010	Acacb	-1.75551	1.50798e-20
ENSMUSG00000090877	Hspa1b	-1.75712	1.69007e-19
ENSMUSG00000027596	a	-1.75808	3.0385e-09
ENSMUSG00000030170	Wnt5b	-1.77074	1.4591e-32
ENSMUSG00000032278	Paqr5	-1.77259	7.24147e-13
ENSMUSG00000081683	Fzd10	-1.77283	7.884e-13
ENSMUSG00000053310	Nrgn	-1.7762	2.10085e-18
ENSMUSG00000032679	Cd59a	-1.77674	2.02225e-05
ENSMUSG00000042106	Fam212a	-1.78609	1.92537e-21
ENSMUSG00000036377	C530008M17Rik	-1.78625	0.000251197
ENSMUSG00000064267	Hvcn1	-1.78666	4.3131e-15
ENSMUSG00000002980	Bcam	-1.78775	6.75489e-19
ENSMUSG00000048440	Cyp4f16	-1.79182	2.08107e-17
ENSMUSG00000020182	Ddc	-1.79274	5.19534e-24
ENSMUSG00000058135	Gstm1	-1.79412	1.55317e-19
ENSMUSG00000052852	Reep1	-1.79568	3.23087e-28
ENSMUSG00000026880	Stom	-1.79602	1.35447e-48
ENSMUSG00000031565	Fgfr1	-1.80978	6.06531e-20
ENSMUSG00000030589	Rasgrp4	-1.81021	2.17664e-26
ENSMUSG00000019852	Arfgef3	-1.81101	4.17309e-05
ENSMUSG00000028028	Alpk1	-1.81173	5.88169e-05
ENSMUSG00000044678	Ly6k	-1.81393	8.32048e-08
ENSMUSG00000023809	Rps6ka2	-1.82937	6.55778e-44
ENSMUSG00000026811	St6galnac6	-1.8342	3.05035e-19
ENSMUSG00000034758	Tle6	-1.84602	3.15824e-06
ENSMUSG00000032558	Nphp3	-1.84643	3.21634e-09
ENSMUSG00000071398	2410004P03Rik	-1.84798	5.76435e-11
ENSMUSG00000000555	Itga5	-1.86051	1.5407e-30
ENSMUSG00000024736	Tmem132a	-1.87232	6.26502e-15
ENSMUSG00000022324	Matn2	-1.8765	3.79965e-15
ENSMUSG00000091971	Hspa1a	-1.88102	3.81882e-13
ENSMUSG00000022991	Lalba	-1.88422	2.92772e-14
ENSMUSG00000033981	Gria2	-1.88764	3.48306e-13
ENSMUSG00000033763	Mtss1l	-1.88784	2.00385e-17
ENSMUSG00000007682	Dio2	-1.89253	2.522e-21
ENSMUSG00000030792	Dkkl1	-1.89881	2.34235e-29
ENSMUSG00000018166	Erbb3	-1.9128	7.07736e-33
ENSMUSG00000100181	Gm29096	-1.91707	1.93406e-10
ENSMUSG00000061718	Ppp1r1b	-1.92468	2.31155e-13
ENSMUSG00000042759	Apobr	-1.92576	7.28438e-10
ENSMUSG00000017446	C1qtnf1	-1.92837	1.55064e-14
ENSMUSG00000030600	Lrfn1	-1.93227	4.61947e-09
ENSMUSG00000028542	Slc6a9	-1.94059	0.000492023
ENSMUSG00000033705	Stard9	-1.94171	3.35727e-20
ENSMUSG00000006154	Eps8l1	-1.96252	9.89048e-09
ENSMUSG00000043668	Tox3	-1.96313	4.56811e-21
ENSMUSG00000040434	Gyltl1b	-1.96379	2.11115e-19
ENSMUSG00000032690	Oas2	-1.97154	2.24513e-12
ENSMUSG00000031355	Arhgap6	-1.97156	1.12217e-19
ENSMUSG00000051790	Nlgn2	-1.98654	2.37922e-62
ENSMUSG00000038486	Sv2a	-1.9878	7.3666e-09
ENSMUSG00000000811	Txnrd3	-2.00139	6.10396e-16
ENSMUSG00000049929	Lpar4	-2.01539	1.29877e-06
ENSMUSG00000074916	Chst14	-2.0176	3.53613e-13
ENSMUSG00000025207	Sema4g	-2.03146	1.77557e-07
ENSMUSG00000033350	Chst2	-2.03306	1.01922e-15
ENSMUSG00000048120	Entpd1	-2.04439	6.05804e-06
ENSMUSG00000020334	Slc22a4	-2.05403	8.1477e-29
ENSMUSG00000070337	Gpr179	-2.0553	2.31716e-17
ENSMUSG00000024909	Efemp2	-2.0561	5.40145e-38
ENSMUSG00000022415	Syngr1	-2.06044	7.15228e-12
ENSMUSG00000074682	Zcchc3	-2.06283	5.83924e-07
ENSMUSG00000020419	Hormad2	-2.06903	0.000653197
ENSMUSG00000074673	Ttll9	-2.07138	3.5253e-20
ENSMUSG00000027669	Gnb4	-2.07358	5.79468e-12
ENSMUSG00000023972	Ptk7	-2.08019	1.00703e-32
ENSMUSG00000055632	Hmcn2	-2.0804	1.68567e-17
ENSMUSG00000030847	Bag3	-2.08266	1.26948e-11
ENSMUSG00000049807	Arhgap23	-2.09337	1.72898e-48
ENSMUSG00000055541	Lair1	-2.10097	1.70928e-41
ENSMUSG00000030592	Ryr1	-2.10422	6.20218e-07
ENSMUSG00000002500	Rpl3l	-2.1044	1.60207e-05
ENSMUSG00000074037	Mc1r	-2.11679	1.91564e-06
ENSMUSG00000013076	Amotl1	-2.11869	1.57497e-07
ENSMUSG00000061751	Kalrn	-2.11886	7.83629e-07
ENSMUSG00000079339	Gm14446	-2.12186	1.38872e-10
ENSMUSG00000006369	Fbln1	-2.12881	4.69963e-52
ENSMUSG00000035067	Xkr6	-2.13062	2.1045e-09
ENSMUSG00000048905	4930539E08Rik	-2.13224	1.79252e-11
ENSMUSG00000020589	Fam49a	-2.14121	2.37057e-29
ENSMUSG00000031786	Drc7	-2.14325	4.25001e-17
ENSMUSG00000032936	Camkv	-2.14336	1.29172e-61
ENSMUSG00000063354	Slc39a4	-2.14576	1.71843e-16
ENSMUSG00000072553	Gm525	-2.14664	7.06409e-05
ENSMUSG00000032648	Pygm	-2.14722	1.49038e-27
ENSMUSG00000026062	Slc9a2	-2.15297	4.22938e-13
ENSMUSG00000025189	Cnnm1	-2.1666	3.11926e-24
ENSMUSG00000039410	Prdm16	-2.17215	2.16299e-37
ENSMUSG00000037731	Themis2	-2.17426	1.23065e-08
ENSMUSG00000046743	Fat4	-2.17851	3.77533e-20
ENSMUSG00000038543	BC028528	-2.18184	2.38749e-10
ENSMUSG00000026730	Pter	-2.18363	1.82479e-05
ENSMUSG00000011171	Vipr2	-2.18395	2.35766e-10
ENSMUSG00000073008	Gpr174	-2.18635	2.22925e-16
ENSMUSG00000020150	Gamt	-2.18703	1.0175e-06
ENSMUSG00000072568	Fam84b	-2.18835	8.21608e-45
ENSMUSG00000041688	Amot	-2.19439	2.53243e-33
ENSMUSG00000045672	Col27a1	-2.19631	2.96301e-58
ENSMUSG00000037206	Islr	-2.2001	6.61103e-49
ENSMUSG00000062300	Pvrl2	-2.20618	5.00879e-13
ENSMUSG00000060260	Pwwp2b	-2.2077	1.81194e-15
ENSMUSG00000036356	Csgalnact1	-2.20806	8.17113e-27
ENSMUSG00000036185	Sapcd1	-2.2087	1.78611e-09
ENSMUSG00000064125	Prr36	-2.21112	5.39439e-28
ENSMUSG00000025265	Fgd1	-2.21747	5.00399e-29
ENSMUSG00000020176	Grb10	-2.23032	4.33601e-08
ENSMUSG00000032666	1700025G04Rik	-2.23885	2.49428e-50
ENSMUSG00000043110	Lrrn4	-2.26931	1.87295e-11
ENSMUSG00000030122	Ptms	-2.29138	1.55761e-22
ENSMUSG00000026509	Capn2	-2.29294	1.23705e-16
ENSMUSG00000022197	Pdzd2	-2.30381	5.86751e-37
ENSMUSG00000023959	Clic5	-2.30909	2.302e-09
ENSMUSG00000006800	Sulf2	-2.31028	9.99857e-06
ENSMUSG00000030806	Stx1b	-2.31838	5.1219e-13
ENSMUSG00000071235	Vrtn	-2.31876	3.80675e-07
ENSMUSG00000052821	Cysltr1	-2.32464	1.31518e-06
ENSMUSG00000022383	Ppara	-2.32548	5.76194e-11
ENSMUSG00000018001	Cyth3	-2.326	9.56067e-57
ENSMUSG00000038305	Spats2l	-2.33712	1.6186e-06
ENSMUSG00000031586	Rbpms	-2.33782	2.55809e-12
ENSMUSG00000024008	Cpne5	-2.33845	2.39196e-20
ENSMUSG00000024232	Bambi	-2.34101	1.22044e-12
ENSMUSG00000044083	Efcab8	-2.35066	5.84935e-10
ENSMUSG00000006378	Gcat	-2.35428	2.21714e-18
ENSMUSG00000026482	Rgl1	-2.36165	2.23929e-12
ENSMUSG00000031074	Fgf3	-2.3739	6.26318e-05
ENSMUSG00000031790	Mmp15	-2.37837	4.72969e-27
ENSMUSG00000027233	Patl2	-2.38016	1.25559e-40
ENSMUSG00000066456	Hmgn3	-2.39271	5.46509e-12
ENSMUSG00000040488	Ltbp4	-2.39475	2.03668e-12
ENSMUSG00000043460	Elfn2	-2.40267	6.02982e-49
ENSMUSG00000002459	Rgs20	-2.40398	0.000219556
ENSMUSG00000033581	Igf2bp2	-2.41705	6.84603e-49
ENSMUSG00000022621	Rabl2	-2.4212	2.81201e-50
ENSMUSG00000048058	Ldlrad3	-2.42585	1.57192e-20
ENSMUSG00000022257	Laptm4b	-2.42854	8.25025e-124
ENSMUSG00000047875	Gpr157	-2.4365	5.49757e-09
ENSMUSG00000034382	AI661453	-2.441	1.85099e-15
ENSMUSG00000040907	Atp1a3	-2.44329	7.73935e-26
ENSMUSG00000042680	Garem	-2.44762	0.00727295
ENSMUSG00000055799	Tcf7l1	-2.45781	2.04658e-08
ENSMUSG00000048537	Phldb1	-2.48626	5.94489e-35
ENSMUSG00000030283	St8sia1	-2.48659	9.34438e-148
ENSMUSG00000076441	Ass1	-2.49404	1.14186e-78
ENSMUSG00000034731	Dgkh	-2.49578	3.91359e-06
ENSMUSG00000048027	Rgmb	-2.49976	2.70649e-08
ENSMUSG00000003534	Ddr1	-2.50015	9.48205e-07
ENSMUSG00000042246	Tmc7	-2.50222	3.16507e-06
ENSMUSG00000022272	Myo10	-2.50312	1.37334e-41
ENSMUSG00000032717	Mdfi	-2.51794	3.73056e-62
ENSMUSG00000096210	H1f0	-2.52237	8.65533e-93
ENSMUSG00000026785	Pkn3	-2.53902	1.74336e-40
ENSMUSG00000002012	Pnck	-2.5461	1.50533e-11
ENSMUSG00000021047	Nova1	-2.54795	5.5053e-17
ENSMUSG00000044320	1700001O22Rik	-2.55925	4.05633e-08
ENSMUSG00000009633	G0s2	-2.56537	1.24417e-12
ENSMUSG00000049112	Oxtr	-2.56741	2.30998e-08
ENSMUSG00000024087	Cyp1b1	-2.57696	9.84329e-09
ENSMUSG00000019027	Dnah1	-2.58671	4.16419e-08
ENSMUSG00000046546	Fam43a	-2.58932	6.67653e-35
ENSMUSG00000061740	Cyp2d22	-2.5994	1.54374e-13
ENSMUSG00000018554	Ybx2	-2.60675	1.90439e-05
ENSMUSG00000052698	Tln2	-2.6074	7.3029e-19
ENSMUSG00000022180	Slc7a8	-2.6176	9.85565e-56
ENSMUSG00000030022	Adamts9	-2.61933	2.35532e-57
ENSMUSG00000042826	Fgf11	-2.64112	2.37459e-09
ENSMUSG00000027737	Slc7a11	-2.64261	8.48242e-13
ENSMUSG00000023963	Cyp39a1	-2.64389	6.42524e-27
ENSMUSG00000020431	Adcy1	-2.64472	2.302e-09
ENSMUSG00000026883	Dab2ip	-2.65778	1.58482e-83
ENSMUSG00000027223	Mapk8ip1	-2.66814	7.25464e-36
ENSMUSG00000032194	Kank2	-2.67087	2.97718e-10
ENSMUSG00000102918	Pcdhgc3	-2.67844	5.45645e-08
ENSMUSG00000025151	Maged1	-2.68494	5.26457e-36
ENSMUSG00000004698	Hdac9	-2.68626	1.37515e-41
ENSMUSG00000024538	Ppic	-2.71347	7.31177e-46
ENSMUSG00000036961	Wnt8b	-2.7298	5.18169e-20
ENSMUSG00000033855	Ston1	-2.73497	5.00581e-59
ENSMUSG00000046152	Fut10	-2.74071	3.5513e-36
ENSMUSG00000032584	Mst1r	-2.74626	4.96399e-61
ENSMUSG00000032875	Arhgef17	-2.75383	2.0957e-11
ENSMUSG00000051243	Islr2	-2.78673	1.24906e-16
ENSMUSG00000026872	Zeb2	-2.82499	6.92719e-106
ENSMUSG00000050953	Gja1	-2.83175	3.90268e-07
ENSMUSG00000075592	Nynrin	-2.83675	5.70503e-26
ENSMUSG00000021313	Ryr2	-2.85316	2.64675e-12
ENSMUSG00000000731	Aire	-2.88363	5.61494e-19
ENSMUSG00000025905	Oprk1	-2.88843	7.61943e-19
ENSMUSG00000067629	Syngap1	-2.89357	2.08858e-21
ENSMUSG00000074272	Ceacam1	-2.90402	1.70157e-07
ENSMUSG00000046768	Rhoj	-2.90648	6.01743e-19
ENSMUSG00000030123	Plxnd1	-2.92025	9.14669e-81
ENSMUSG00000060402	Chst8	-2.92171	8.81611e-12
ENSMUSG00000034220	Gpc1	-2.93657	1.85185e-85
ENSMUSG00000027875	Hmgcs2	-2.95252	1.64171e-09
ENSMUSG00000043648	Pld6	-2.96334	1.02638e-09
ENSMUSG00000039542	Ncam1	-2.97038	6.84602e-07
ENSMUSG00000024866	Acy3	-3.0056	8.46274e-40
ENSMUSG00000020811	Wscd1	-3.00733	7.82201e-54
ENSMUSG00000045790	Ccdc149	-3.02745	1.91281e-22
ENSMUSG00000087006	Gm13889	-3.0427	8.60856e-25
ENSMUSG00000047361	Gm973	-3.04397	1.15766e-40
ENSMUSG00000040694	Apobec2	-3.05242	3.01986e-15
ENSMUSG00000027015	Cybrd1	-3.06632	8.40398e-37
ENSMUSG00000041608	Entpd3	-3.06777	2.80312e-10
ENSMUSG00000020435	Osbp2	-3.07443	5.99878e-07
ENSMUSG00000032012	Pvrl1	-3.08675	3.24083e-37
ENSMUSG00000079018	Ly6c1	-3.09301	1.07471e-65
ENSMUSG00000041895	Wipi1	-3.09766	3.0646e-25
ENSMUSG00000060063	Alox5ap	-3.09957	8.45592e-123
ENSMUSG00000034485	Uaca	-3.14816	4.08963e-53
ENSMUSG00000037239	Spred3	-3.15421	1.67365e-15
ENSMUSG00000056959	Olfr315	-3.16332	1.47927e-10
ENSMUSG00000030208	Emp1	-3.204	6.09357e-84
ENSMUSG00000060594	Layn	-3.22556	1.97126e-10
ENSMUSG00000026814	Eng	-3.25006	3.47949e-28
ENSMUSG00000062661	Ncs1	-3.2525	1.13602e-17
ENSMUSG00000063455	D630045J12Rik	-3.25671	2.8153e-20
ENSMUSG00000071234	Syndig1l	-3.25729	4.08796e-12
ENSMUSG00000046841	Ckap4	-3.26789	4.26976e-63
ENSMUSG00000074793	Hspa12b	-3.26885	8.71893e-22
ENSMUSG00000021338	Lrrc16a	-3.30506	3.11406e-23
ENSMUSG00000023036	Pcdhga8	-3.30774	1.3101e-09
ENSMUSG00000025328	Padi3	-3.31567	6.36376e-26
ENSMUSG00000047842	Diras2	-3.32056	8.20065e-14
ENSMUSG00000019891	Dcbld1	-3.32188	1.42164e-09
ENSMUSG00000022623	Shank3	-3.33531	1.69886e-05
ENSMUSG00000038248	Sobp	-3.37606	8.43546e-15
ENSMUSG00000020846	Fam101b	-3.3905	1.70154e-11
ENSMUSG00000032511	Scn5a	-3.41397	2.26295e-51
ENSMUSG00000022039	Adam2	-3.42129	3.73599e-14
ENSMUSG00000046688	Tifa	-3.4322	1.23115e-44
ENSMUSG00000023868	Pde10a	-3.45913	5.1356e-45
ENSMUSG00000020814	Mxra7	-3.47718	4.64402e-63
ENSMUSG00000020363	Gfpt2	-3.47982	2.51111e-14
ENSMUSG00000029530	Ccr9	-3.50985	8.31747e-48
ENSMUSG00000002059	Rab34	-3.51652	2.16017e-15
ENSMUSG00000039481	Nrtn	-3.52449	1.43759e-08
ENSMUSG00000021751	Acox2	-3.53745	4.59086e-130
ENSMUSG00000106379	Lhfpl3	-3.53871	2.00636e-08
ENSMUSG00000033032	Afap1l1	-3.54878	9.9105e-32
ENSMUSG00000022754	Tmem45a	-3.58371	1.70425e-14
ENSMUSG00000034427	Myo15b	-3.60006	4.53825e-59
ENSMUSG00000003420	Fcgrt	-3.6101	2.00121e-18
ENSMUSG00000075012	Fjx1	-3.6343	5.75941e-10
ENSMUSG00000024511	Rab27b	-3.63687	7.7501e-59
ENSMUSG00000039109	F13a1	-3.64291	2.02766e-73
ENSMUSG00000029126	Nsg1	-3.65275	7.67344e-13
ENSMUSG00000057604	Lmcd1	-3.68035	3.85225e-06
ENSMUSG00000031661	Nkd1	-3.71403	4.81642e-16
ENSMUSG00000095562	Gm21887	-3.72455	0.00130599
ENSMUSG00000041729	Coro2b	-3.73008	7.97525e-76
ENSMUSG00000027221	Chst1	-3.73354	2.10972e-07
ENSMUSG00000045763	Basp1	-3.75588	3.60309e-57
ENSMUSG00000034201	Gas2l1	-3.86966	8.78146e-15
ENSMUSG00000036053	Fmnl2	-3.87667	2.0762e-13
ENSMUSG00000031383	Dusp9	-3.88256	1.73404e-34
ENSMUSG00000013611	Snx31	-3.91724	7.4114e-35
ENSMUSG00000022286	Grhl2	-3.9617	2.60582e-37
ENSMUSG00000028246	Faxc	-3.96631	1.44242e-20
ENSMUSG00000031841	Cdh13	-3.97998	1.53009e-11
ENSMUSG00000047344	Lancl3	-3.99315	4.52863e-10
ENSMUSG00000089762	Ier5l	-4.00224	4.61376e-11
ENSMUSG00000034607	Pof1b	-4.00642	3.72592e-13
ENSMUSG00000039470	Zdhhc2	-4.01427	4.55543e-36
ENSMUSG00000002249	Tead3	-4.04277	6.3312e-13
ENSMUSG00000028358	Zfp618	-4.13666	2.04194e-20
ENSMUSG00000030342	Cd9	-4.22154	1.86326e-27
ENSMUSG00000045608	Dbx2	-4.22668	4.35929e-20
ENSMUSG00000022246	Rai14	-4.39046	1.52101e-14
ENSMUSG00000025665	Rps6ka6	-4.40616	2.35724e-37
ENSMUSG00000041911	Dlx1	-4.44373	6.09632e-65
ENSMUSG00000049515	Espnl	-4.47205	6.43478e-59
ENSMUSG00000032340	Neo1	-4.58717	3.37718e-27
ENSMUSG00000016918	Sulf1	-4.6059	4.95117e-19
ENSMUSG00000054477	Kcnn2	-4.64231	7.14392e-12
ENSMUSG00000043857	Mgat5b	-4.67534	1.06441e-27
ENSMUSG00000096403	Gm9825	-4.76043	2.09521e-50
ENSMUSG00000052911	Lamb2	-4.79517	1.778e-72
ENSMUSG00000053522	Lgals7	-4.81751	3.93222e-18
ENSMUSG00000044037	Als2cl	-5.09956	3.04015e-55
ENSMUSG00000063239	Grm4	-5.14579	1.30086e-123
ENSMUSG00000036606	Plxnb2	-5.23394	1.90221e-71
ENSMUSG00000022429	Dmc1	-5.24987	5.18753e-36
ENSMUSG00000020890	Gucy2e	-5.28527	5.4351e-40
ENSMUSG00000004891	Nes	-5.43942	2.78452e-23
ENSMUSG00000078249	Hmga1-rs1	-5.47779	1.14861e-87
ENSMUSG00000021587	Pcsk1	-5.48799	2.06402e-20
ENSMUSG00000026840	Lamc3	-5.48945	2.14373e-70
ENSMUSG00000042453	Reln	-5.62047	4.07406e-35
ENSMUSG00000052496	Pkdrej	-5.73766	7.30485e-25
ENSMUSG00000029314	Agpat9	-5.79727	2.81313e-24
ENSMUSG00000039126	Prune2	-5.95591	5.99454e-18
ENSMUSG00000025938	Slco5a1	-6.07069	4.30626e-56
ENSMUSG00000029710	Ephb4	-6.1324	1.28713e-92
ENSMUSG00000011349	Dmrtc2	-6.62009	6.10508e-27
ENSMUSG00000001864	Aif1l	-7.55293	7.10201e-102
ENSMUSG00000026841	Fibcd1	-8.16507	1.62803e-37

## Sheet: GO UP
GO UP Gene ontology (GO) analysis of genes increased in GFPhi DN3 cells.
Analysis Type:	PANTHER Overrepresentation Test (Released 20171205)
Annotation Version and Release Date:	GO Ontology database Released 2017-12-27
Analyzed List:	upload_1 (Mus musculus)
Reference List:	Mus musculus (all genes in database)
Test Type:	FISHER
GO biological process complete	Mus musculus - REFLIST	Observed	Expected	Fold Enrichment	raw P-value	FDR
immune system process (GO:0002376)	1970	57	22.3	2.56	5.43e-11	8.35e-07
antigen processing and presentation (GO:0019882)	88	12	1	12.05	1.31e-09	1.01e-05
antigen processing and presentation of peptide antigen (GO:0048002)	58	10	0.66	15.23	4.25e-09	2.18e-05
alpha-beta T cell activation (GO:0046631)	68	10	0.77	12.99	1.67e-08	6.41e-05
multicellular organism development (GO:0007275)	4545	89	51.45	1.73	6.6e-08	0.000145
developmental process (GO:0032502)	5171	97	58.53	1.66	7.64e-08	0.000147
alpha-beta T cell differentiation (GO:0046632)	58	9	0.66	13.71	5.81e-08	0.000149
anatomical structure development (GO:0048856)	4840	93	54.79	1.7	5.62e-08	0.000173
animal organ development (GO:0048513)	2827	63	32	1.97	1.23e-07	0.00021
lymphocyte activation (GO:0046649)	387	19	4.38	4.34	1.8e-07	0.000277
system development (GO:0048731)	3982	79	45.08	1.75	2.43e-07	0.00034
biological regulation (GO:0065007)	11512	171	130.31	1.31	3.17e-07	0.000406
regulation of leukocyte apoptotic process (GO:2000106)	97	10	1.1	9.11	3.5e-07	0.000415
T cell differentiation (GO:0030217)	157	12	1.78	6.75	4.79e-07	0.000492
T cell activation (GO:0042110)	257	15	2.91	5.16	4.74e-07	0.000521
regulation of biological process (GO:0050789)	10974	164	124.22	1.32	6.41e-07	0.00058
leukocyte activation (GO:0045321)	465	20	5.26	3.8	6.33e-07	0.000609
negative regulation of cell-cell adhesion (GO:0022408)	167	12	1.89	6.35	8.85e-07	0.000649
cell activation (GO:0001775)	561	22	6.35	3.46	7.63e-07	0.000652
positive regulation of macromolecule metabolic process (GO:0010604)	2910	62	32.94	1.88	8.08e-07	0.000654
CD4-positive, alpha-beta T cell activation (GO:0035710)	40	7	0.45	15.46	8.69e-07	0.000669
positive regulation of biological process (GO:0048518)	5444	97	61.62	1.57	9.68e-07	0.000677
animal organ morphogenesis (GO:0009887)	928	29	10.5	2.76	1.19e-06	0.000799
T-helper cell differentiation (GO:0042093)	27	6	0.31	19.63	1.59e-06	0.000943
CD4-positive, alpha-beta T cell differentiation involved in immune response (GO:0002294)	27	6	0.31	19.63	1.59e-06	0.00098
cellular process (GO:0009987)	13833	193	156.59	1.23	1.53e-06	0.000984
regulation of cell adhesion (GO:0030155)	651	23	7.37	3.12	2.35e-06	0.0012
alpha-beta T cell differentiation involved in immune response (GO:0002293)	29	6	0.33	18.28	2.29e-06	0.00122
lymphocyte differentiation (GO:0030098)	255	14	2.89	4.85	2.27e-06	0.00125
negative regulation of cell adhesion (GO:0007162)	255	14	2.89	4.85	2.27e-06	0.00129
regulation of apoptotic process (GO:0042981)	1468	38	16.62	2.29	2.6e-06	0.00129
alpha-beta T cell activation involved in immune response (GO:0002287)	30	6	0.34	17.67	2.72e-06	0.00131
regulation of response to stimulus (GO:0048583)	3441	68	38.95	1.75	2.95e-06	0.00137
regulation of programmed cell death (GO:0043067)	1486	38	16.82	2.26	3.21e-06	0.00141
negative regulation of biological process (GO:0048519)	4752	86	53.79	1.6	3.11e-06	0.00141
regulation of multicellular organismal process (GO:0051239)	2822	59	31.94	1.85	3.82e-06	0.00163
negative regulation of cellular process (GO:0048523)	4312	80	48.81	1.64	4.14e-06	0.00167
regulation of cell-cell adhesion (GO:0022407)	392	17	4.44	3.83	4.05e-06	0.00168
T cell differentiation involved in immune response (GO:0002292)	33	6	0.37	16.06	4.44e-06	0.00175
regulation of cell death (GO:0010941)	1628	40	18.43	2.17	4.65e-06	0.00179
adaptive immune response (GO:0002250)	400	17	4.53	3.75	5.23e-06	0.00192
anatomical structure morphogenesis (GO:0009653)	2049	47	23.19	2.03	5.16e-06	0.00194
positive regulation of nitrogen compound metabolic process (GO:0051173)	2816	58	31.88	1.82	6.27e-06	0.00219
regulation of cell proliferation (GO:0042127)	1583	39	17.92	2.18	6.17e-06	0.00221
positive regulation of metabolic process (GO:0009893)	3147	63	35.62	1.77	6.88e-06	0.00235
T-helper 1 cell differentiation (GO:0045063)	8	4	0.09	44.17	7.07e-06	0.00237
positive regulation of RNA biosynthetic process (GO:1902680)	1423	36	16.11	2.23	7.55e-06	0.00237
positive regulation of transcription, DNA-templated (GO:0045893)	1422	36	16.1	2.24	7.45e-06	0.00239
regulation of macromolecule metabolic process (GO:0060255)	5383	93	60.93	1.53	8.02e-06	0.00242
positive regulation of nucleic acid-templated transcription (GO:1903508)	1422	36	16.1	2.24	7.45e-06	0.00244
CD4-positive, alpha-beta T cell differentiation (GO:0043367)	37	6	0.42	14.33	7.98e-06	0.00246
cellular developmental process (GO:0048869)	3538	68	40.05	1.7	8.54e-06	0.00248
positive regulation of cellular process (GO:0048522)	4923	87	55.73	1.56	8.36e-06	0.00248
response to stimulus (GO:0050896)	7726	122	87.46	1.39	1.01e-05	0.00287
immune response (GO:0006955)	1151	31	13.03	2.38	1.08e-05	0.00303
positive regulation of cellular metabolic process (GO:0031325)	2945	59	33.34	1.77	1.42e-05	0.00391
regulation of cellular process (GO:0050794)	10369	152	117.37	1.3	1.45e-05	0.00392
regulation of immune system process (GO:0002682)	1276	33	14.44	2.28	1.53e-05	0.00406
cell differentiation (GO:0030154)	3469	66	39.27	1.68	1.66e-05	0.00434
positive regulation of transcription from RNA polymerase II promoter (GO:0045944)	1126	30	12.75	2.35	1.82e-05	0.00467
regulation of localization (GO:0032879)	2631	54	29.78	1.81	2.03e-05	0.00513
positive regulation of gene expression (GO:0010628)	1794	41	20.31	2.02	2.15e-05	0.00533
regulation of cytokine production (GO:0001817)	595	20	6.74	2.97	2.19e-05	0.00535
positive regulation of RNA metabolic process (GO:0051254)	1499	36	16.97	2.12	2.36e-05	0.00567
regulation of signal transduction (GO:0009966)	2533	52	28.67	1.81	2.42e-05	0.00573
regulation of protein phosphorylation (GO:0001932)	1331	33	15.07	2.19	2.76e-05	0.00643
negative regulation of signal transduction (GO:0009968)	1097	29	12.42	2.34	2.9e-05	0.00665
negative regulation of intracellular signal transduction (GO:1902532)	509	18	5.76	3.12	3.01e-05	0.00671
sensory perception of chemical stimulus (GO:0007606)	1377	2	15.59	0.13	2.99e-05	0.00676
negative regulation of cell growth (GO:0030308)	168	10	1.9	5.26	3.39e-05	0.00746
regulation of metabolic process (GO:0019222)	5821	96	65.89	1.46	3.7e-05	0.00803
regulation of primary metabolic process (GO:0080090)	5352	90	60.58	1.49	4.17e-05	0.00879
antigen processing and presentation of exogenous peptide antigen via MHC class II (GO:0019886)	14	4	0.16	25.24	4.15e-05	0.00886
positive regulation of nucleobase-containing compound metabolic process (GO:0045935)	1733	39	19.62	1.99	4.73e-05	0.00983

## Sheet: GO DOWN
GO DOWN GO analysis of genes decreased in GFPhi DN3 cells.
Analysis Type:	PANTHER Overrepresentation Test (Released 20171205)
Annotation Version and Release Date:	GO Ontology database Released 2017-12-27
Analyzed List:	upload_1 (Mus musculus)
Reference List:	Mus musculus (all genes in database)
Test Type:	FISHER
GO biological process complete	Mus musculus - REFLIST	Observed	Expected	Fold Enrichment	raw P-value	FDR
regulation of signaling (GO:0023051)	2890	145	76.33	1.9	6.22e-14	9.57e-10
regulation of cell communication (GO:0010646)	2869	142	75.78	1.87	3.57e-13	2.74e-09
sensory perception of chemical stimulus (GO:0007606)	1377	3	36.37	0.08	1.86e-12	9.56e-09
regulation of signal transduction (GO:0009966)	2533	127	66.9	1.9	3.84e-12	1.48e-08
regulation of multicellular organismal process (GO:0051239)	2822	134	74.54	1.8	3.65e-11	1.12e-07
system development (GO:0048731)	3982	169	105.18	1.61	2.31e-10	5.08e-07
sensory perception of smell (GO:0007608)	1089	2	28.76	0.07	2.11e-10	5.42e-07
regulation of biological quality (GO:0065008)	3400	149	89.8	1.66	4.77e-10	9.18e-07
regulation of multicellular organismal development (GO:2000026)	1890	97	49.92	1.94	6.97e-10	1.19e-06
positive regulation of signaling (GO:0023056)	1530	83	40.41	2.05	1.36e-09	2.09e-06
positive regulation of cell communication (GO:0010647)	1523	82	40.23	2.04	2.24e-09	2.87e-06
regulation of localization (GO:0032879)	2631	121	69.49	1.74	2.46e-09	2.91e-06
cellular process (GO:0009987)	13833	435	365.37	1.19	2.23e-09	3.12e-06
anatomical structure development (GO:0048856)	4840	191	127.84	1.49	2.96e-09	3.25e-06
regulation of anatomical structure morphogenesis (GO:0022603)	970	60	25.62	2.34	3.81e-09	3.91e-06
cell adhesion (GO:0007155)	759	51	20.05	2.54	4.77e-09	4.59e-06
regulation of response to stimulus (GO:0048583)	3441	146	90.89	1.61	7.11e-09	5.47e-06
multicellular organism development (GO:0007275)	4545	181	120.05	1.51	6.06e-09	5.49e-06
regulation of developmental process (GO:0050793)	2410	112	63.65	1.76	6.88e-09	5.57e-06
biological adhesion (GO:0022610)	769	51	20.31	2.51	6.83e-09	5.84e-06
developmental process (GO:0032502)	5171	199	136.58	1.46	9.05e-09	6.63e-06
positive regulation of signal transduction (GO:0009967)	1351	74	35.68	2.07	1.07e-08	7.47e-06
locomotion (GO:0040011)	1053	62	27.81	2.23	1.52e-08	1.02e-05
regulation of transport (GO:0051049)	1879	91	49.63	1.83	3.92e-08	2.51e-05
positive regulation of biological process (GO:0048518)	5444	203	143.79	1.41	6.72e-08	4.14e-05
animal organ development (GO:0048513)	2827	121	74.67	1.62	1.35e-07	7.67e-05
anatomical structure morphogenesis (GO:0009653)	2049	95	54.12	1.76	1.32e-07	7.83e-05
intracellular signal transduction (GO:0035556)	1271	67	33.57	2	1.69e-07	9.3e-05
biological regulation (GO:0065007)	11512	368	304.06	1.21	1.96e-07	0.000104
movement of cell or subcellular component (GO:0006928)	1218	65	32.17	2.02	2.37e-07	0.000121
response to stimulus (GO:0050896)	7726	265	204.06	1.3	3.41e-07	0.000169
regulation of intracellular signal transduction (GO:1902531)	1583	77	41.81	1.84	4.52e-07	0.000217
positive regulation of cellular process (GO:0048522)	4923	183	130.03	1.41	6.19e-07	0.000289
cellular developmental process (GO:0048869)	3538	141	93.45	1.51	6.55e-07	0.000297
localization (GO:0051179)	4441	168	117.3	1.43	8.79e-07	0.000386
cell differentiation (GO:0030154)	3469	138	91.63	1.51	9.67e-07	0.000414
cell surface receptor signaling pathway (GO:0007166)	1700	80	44.9	1.78	1.04e-06	0.000431
regulation of molecular function (GO:0065009)	2328	101	61.49	1.64	1.23e-06	0.000498
positive regulation of transport (GO:0051050)	1047	56	27.65	2.03	1.27e-06	0.000502
cell motility (GO:0048870)	856	48	22.61	2.12	2.58e-06	0.000969
localization of cell (GO:0051674)	856	48	22.61	2.12	2.58e-06	0.000993
nervous system development (GO:0007399)	2122	92	56.05	1.64	3.81e-06	0.0014
biological_process (GO:0008150)	20540	570	542.52	1.05	4.01e-06	0.0014
Unclassified (UNCLASSIFIED)	1722	18	45.48	0.4	4.01e-06	0.00144
negative regulation of cell communication (GO:0010648)	1224	61	32.33	1.89	4.36e-06	0.00149
negative regulation of signaling (GO:0023057)	1228	61	32.43	1.88	4.58e-06	0.00153
cell migration (GO:0016477)	752	43	19.86	2.16	5.56e-06	0.00174
cellular response to stimulus (GO:0051716)	6089	212	160.83	1.32	5.46e-06	0.00175
negative regulation of signal transduction (GO:0009968)	1097	56	28.97	1.93	5.44e-06	0.00178
regulation of ion transmembrane transport (GO:0034765)	420	29	11.09	2.61	6.26e-06	0.00193
regulation of ion transport (GO:0043269)	651	39	17.19	2.27	6.56e-06	0.00194
regulation of body fluid levels (GO:0050878)	331	25	8.74	2.86	6.54e-06	0.00197
positive regulation of intracellular signal transduction (GO:1902533)	896	48	23.67	2.03	7.63e-06	0.00221
positive regulation of multicellular organismal process (GO:0051240)	1655	75	43.71	1.72	8.25e-06	0.00235
positive regulation of response to stimulus (GO:0048584)	1958	85	51.72	1.64	9.65e-06	0.0027
regulation of biological process (GO:0050789)	10974	344	289.85	1.19	1.1e-05	0.00296
cellular component organization (GO:0016043)	4705	170	124.27	1.37	1.1e-05	0.00301
regulation of small GTPase mediated signal transduction (GO:0051056)	236	20	6.23	3.21	1.17e-05	0.00311
regulation of cell motility (GO:2000145)	810	44	21.39	2.06	1.31e-05	0.00341
neurogenesis (GO:0022008)	1613	73	42.6	1.71	1.33e-05	0.00341
cell development (GO:0048468)	1555	71	41.07	1.73	1.37e-05	0.00346
negative regulation of response to stimulus (GO:0048585)	1437	67	37.96	1.77	1.42e-05	0.00352
regulation of transmembrane transport (GO:0034762)	435	29	11.49	2.52	1.66e-05	0.00399
plasma membrane bounded cell projection organization (GO:0120036)	972	50	25.67	1.95	1.64e-05	0.00401
cell junction organization (GO:0034330)	146	15	3.86	3.89	1.87e-05	0.00437
ion homeostasis (GO:0050801)	683	39	18.04	2.16	1.95e-05	0.00441
regulation of cellular component movement (GO:0051270)	891	47	23.53	2	1.86e-05	0.00441
cation homeostasis (GO:0055080)	641	37	16.93	2.19	1.94e-05	0.00445
regulation of cell migration (GO:0030334)	769	42	20.31	2.07	2.09e-05	0.00466
negative regulation of multicellular organismal process (GO:0051241)	1153	56	30.45	1.84	2.18e-05	0.00479
signaling (GO:0023052)	4966	176	131.17	1.34	2.49e-05	0.00511
multicellular organismal process (GO:0032501)	7075	236	186.87	1.26	2.48e-05	0.00515
regulation of Ras protein signal transduction (GO:0046578)	208	18	5.49	3.28	2.45e-05	0.00517
cell morphogenesis (GO:0000902)	650	37	17.17	2.16	2.42e-05	0.00517
cell projection organization (GO:0030030)	1013	51	26.76	1.91	2.41e-05	0.00523
cellular component morphogenesis (GO:0032989)	745	41	19.68	2.08	2.59e-05	0.00525
regulation of locomotion (GO:0040012)	885	46	23.38	1.97	2.84e-05	0.00568
cellular homeostasis (GO:0019725)	756	41	19.97	2.05	3.02e-05	0.0058
positive regulation of developmental process (GO:0051094)	1374	63	36.29	1.74	3.23e-05	0.00584
positive regulation of cytosolic calcium ion concentration (GO:0007204)	253	20	6.68	2.99	2.97e-05	0.00586
negative regulation of cellular process (GO:0048523)	4312	156	113.89	1.37	3.01e-05	0.00586
cell junction assembly (GO:0034329)	100	12	2.64	4.54	3.21e-05	0.00588
regulation of cation transmembrane transport (GO:1904062)	298	22	7.87	2.8	3.2e-05	0.00593
heterophilic cell-cell adhesion via plasma membrane cell adhesion molecules (GO:0007157)	54	9	1.43	6.31	3.19e-05	0.00599
sensory perception (GO:0007600)	1757	21	46.41	0.45	3.16e-05	0.006
regulation of Wnt signaling pathway (GO:0030111)	257	20	6.79	2.95	3.65e-05	0.00653
response to chemical (GO:0042221)	3402	128	89.86	1.42	3.83e-05	0.00662
calcium ion homeostasis (GO:0055074)	411	27	10.86	2.49	3.94e-05	0.00666
signal transduction (GO:0007165)	4629	165	122.26	1.35	3.83e-05	0.00669
cell-cell adhesion (GO:0098609)	347	24	9.17	2.62	3.8e-05	0.00672
regulation of hormone levels (GO:0010817)	507	31	13.39	2.31	3.93e-05	0.00672
inorganic ion homeostasis (GO:0098771)	657	37	17.35	2.13	4.08e-05	0.00675
divalent inorganic cation homeostasis (GO:0072507)	440	28	11.62	2.41	4.04e-05	0.00676
regulation of GTPase activity (GO:0043087)	282	21	7.45	2.82	4.28e-05	0.00701
cellular divalent inorganic cation homeostasis (GO:0072503)	415	27	10.96	2.46	4.34e-05	0.00704
cell communication (GO:0007154)	5084	178	134.28	1.33	4.48e-05	0.00719
regulation of cellular process (GO:0050794)	10369	324	273.87	1.18	4.74e-05	0.00729
negative regulation of developmental process (GO:0051093)	933	47	24.64	1.91	4.61e-05	0.00731
regulation of cell differentiation (GO:0045595)	1713	74	45.24	1.64	4.65e-05	0.00731
regulation of Rho protein signal transduction (GO:0035023)	122	13	3.22	4.03	4.73e-05	0.00735
tissue development (GO:0009888)	1534	68	40.52	1.68	5.27e-05	0.00803
anatomical structure formation involved in morphogenesis (GO:0048646)	855	44	22.58	1.95	5.42e-05	0.00818
cellular calcium ion homeostasis (GO:0006874)	395	26	10.43	2.49	5.55e-05	0.0083
cellular cation homeostasis (GO:0030003)	563	33	14.87	2.22	5.66e-05	0.00838
regulation of cell death (GO:0010941)	1628	71	43	1.65	5.99e-05	0.00877
response to xenobiotic stimulus (GO:0009410)	163	15	4.31	3.48	6.05e-05	0.00879

## Sheet: GSEA UP
GSEA UP Gene Set Enrichment Analysis (GSEA) of genes increased in GFPhi DN3 cells using the REACTOMEv2.0 genesets.
NAME	GS<br> follow link to MSigDB	GS DETAILS	SIZE	ES	NES	NOM p-val	FDR q-val	FWER p-val	RANK AT MAX	LEADING EDGE
KEGG_PROTEASOME	KEGG_PROTEASOME	Details ...	41	0.438885	3.33843	0	0	0	3760	tags=80%, list=37%, signal=127%
REACTOME_IMMUNE_SYSTEM	REACTOME_IMMUNE_SYSTEM	Details ...	613	0.161124	4.4081	0	0	0	3772	tags=52%, list=37%, signal=78%
REACTOME_ADAPTIVE_IMMUNE_SYSTEM	REACTOME_ADAPTIVE_IMMUNE_SYSTEM	Details ...	390	0.192252	4.26627	0	0	0	3772	tags=55%, list=37%, signal=84%
REACTOME_CLASS_I_MHC_MEDIATED_ANTIGEN_PROCESSING_PRESENTATION	REACTOME_CLASS_I_MHC_MEDIATED_ANTIGEN_PROCESSING_PRESENTATION	Details ...	194	0.222932	3.626	0	0	0	3772	tags=59%, list=37%, signal=91%
REACTOME_ANTIGEN_PROCESSING_UBIQUITINATION_PROTEASOME_DEGRADATION	REACTOME_ANTIGEN_PROCESSING_UBIQUITINATION_PROTEASOME_DEGRADATION	Details ...	171	0.214787	3.26663	0	0	0	3760	tags=58%, list=37%, signal=90%
REACTOME_ER_PHAGOSOME_PATHWAY	REACTOME_ER_PHAGOSOME_PATHWAY	Details ...	51	0.358352	3.02906	0	0	0	3772	tags=73%, list=37%, signal=114%
REACTOME_CROSS_PRESENTATION_OF_SOLUBLE_EXOGENOUS_ANTIGENS_ENDOSOMES	REACTOME_CROSS_PRESENTATION_OF_SOLUBLE_EXOGENOUS_ANTIGENS_ENDOSOMES	Details ...	41	0.389909	2.98232	0	0	0	3760	tags=76%, list=37%, signal=119%
KEGG_REGULATION_OF_AUTOPHAGY	KEGG_REGULATION_OF_AUTOPHAGY	Details ...	17	0.385257	1.91834	0.0100604	0.08626	0.439	2683	tags=65%, list=26%, signal=88%
KEGG_PROTEIN_EXPORT	KEGG_PROTEIN_EXPORT	Details ...	20	0.355173	1.89138	0.0103734	0.0898077	0.491	4044	tags=75%, list=40%, signal=124%
KEGG_PHOSPHATIDYLINOSITOL_SIGNALING_SYSTEM	KEGG_PHOSPHATIDYLINOSITOL_SIGNALING_SYSTEM	Details ...	59	0.208867	1.89039	0.00601202	0.0813059	0.494	822	tags=29%, list=8%, signal=31%
KEGG_GLIOMA	KEGG_GLIOMA	Details ...	51	0.220825	1.84675	0.0164948	0.095543	0.579	1963	tags=41%, list=19%, signal=51%
KEGG_APOPTOSIS	KEGG_APOPTOSIS	Details ...	66	0.188336	1.81248	0.010395	0.106552	0.653	5988	tags=77%, list=59%, signal=185%
KEGG_B_CELL_RECEPTOR_SIGNALING_PATHWAY	KEGG_B_CELL_RECEPTOR_SIGNALING_PATHWAY	Details ...	61	0.197879	1.79288	0.0160643	0.108432	0.69	3520	tags=54%, list=34%, signal=82%
KEGG_REGULATION_OF_ACTIN_CYTOSKELETON	KEGG_REGULATION_OF_ACTIN_CYTOSKELETON	Details ...	133	0.132971	1.76402	0.0219561	0.115015	0.74	1425	tags=27%, list=14%, signal=31%
KEGG_T_CELL_RECEPTOR_SIGNALING_PATHWAY	KEGG_T_CELL_RECEPTOR_SIGNALING_PATHWAY	Details ...	89	0.155352	1.73263	0.0220441	0.126677	0.794	3595	tags=51%, list=35%, signal=77%
KEGG_VIBRIO_CHOLERAE_INFECTION	KEGG_VIBRIO_CHOLERAE_INFECTION	Details ...	36	0.238037	1.71892	0.0257937	0.126951	0.82	3823	tags=61%, list=37%, signal=97%
KEGG_PROSTATE_CANCER	KEGG_PROSTATE_CANCER	Details ...	67	0.174005	1.69167	0.0243902	0.139958	0.868	2963	tags=46%, list=29%, signal=65%
KEGG_FC_GAMMA_R_MEDIATED_PHAGOCYTOSIS	KEGG_FC_GAMMA_R_MEDIATED_PHAGOCYTOSIS	Details ...	70	0.173191	1.68777	0.0323887	0.134521	0.877	2769	tags=44%, list=27%, signal=60%
KEGG_CYTOSOLIC_DNA_SENSING_PATHWAY	KEGG_CYTOSOLIC_DNA_SENSING_PATHWAY	Details ...	31	0.243672	1.63071	0.0406504	0.171045	0.94	6092	tags=84%, list=60%, signal=207%
KEGG_CITRATE_CYCLE_TCA_CYCLE	KEGG_CITRATE_CYCLE_TCA_CYCLE	Details ...	26	0.270584	1.62142	0.0521042	0.169006	0.946	4319	tags=69%, list=42%, signal=120%
KEGG_JAK_STAT_SIGNALING_PATHWAY	KEGG_JAK_STAT_SIGNALING_PATHWAY	Details ...	76	0.157926	1.6148	0.0393375	0.166113	0.95	2702	tags=42%, list=26%, signal=57%
KEGG_HEMATOPOIETIC_CELL_LINEAGE	KEGG_HEMATOPOIETIC_CELL_LINEAGE	Details ...	30	0.241836	1.58122	0.0628684	0.18737	0.97	942	tags=33%, list=9%, signal=37%
KEGG_GNRH_SIGNALING_PATHWAY	KEGG_GNRH_SIGNALING_PATHWAY	Details ...	58	0.173784	1.57258	0.0487288	0.187035	0.974	2111	tags=38%, list=21%, signal=48%
KEGG_LEUKOCYTE_TRANSENDOTHELIAL_MIGRATION	KEGG_LEUKOCYTE_TRANSENDOTHELIAL_MIGRATION	Details ...	67	0.162673	1.55898	0.0555556	0.190879	0.98	1857	tags=34%, list=18%, signal=42%
KEGG_SNARE_INTERACTIONS_IN_VESICULAR_TRANSPORT	KEGG_SNARE_INTERACTIONS_IN_VESICULAR_TRANSPORT	Details ...	28	0.235268	1.5004	0.0643863	0.237932	0.994	2713	tags=50%, list=27%, signal=68%
KEGG_PATHOGENIC_ESCHERICHIA_COLI_INFECTION	KEGG_PATHOGENIC_ESCHERICHIA_COLI_INFECTION	Details ...	38	0.203426	1.50006	0.055666	0.229214	0.994	1425	tags=34%, list=14%, signal=40%
KEGG_INSULIN_SIGNALING_PATHWAY	KEGG_INSULIN_SIGNALING_PATHWAY	Details ...	102	0.130844	1.49808	0.0702811	0.222622	0.994	2384	tags=36%, list=23%, signal=47%
KEGG_CHEMOKINE_SIGNALING_PATHWAY	KEGG_CHEMOKINE_SIGNALING_PATHWAY	Details ...	98	0.12979	1.4919	0.0582329	0.219786	0.996	2963	tags=42%, list=29%, signal=58%
KEGG_CALCIUM_SIGNALING_PATHWAY	KEGG_CALCIUM_SIGNALING_PATHWAY	Details ...	69	0.152559	1.48699	0.0854369	0.216347	0.996	969	tags=25%, list=9%, signal=27%
KEGG_VEGF_SIGNALING_PATHWAY	KEGG_VEGF_SIGNALING_PATHWAY	Details ...	46	0.18618	1.48654	0.074856	0.209516	0.996	3217	tags=50%, list=31%, signal=73%
KEGG_SPLICEOSOME	KEGG_SPLICEOSOME	Details ...	116	0.11653	1.47972	0.0585938	0.208785	0.997	7020	tags=80%, list=69%, signal=253%
KEGG_LONG_TERM_POTENTIATION	KEGG_LONG_TERM_POTENTIATION	Details ...	48	0.182643	1.47911	0.0813492	0.202765	0.997	1975	tags=38%, list=19%, signal=46%
KEGG_EPITHELIAL_CELL_SIGNALING_IN_HELICOBACTER_PYLORI_INFECTION	KEGG_EPITHELIAL_CELL_SIGNALING_IN_HELICOBACTER_PYLORI_INFECTION	Details ...	41	0.194842	1.47084	0.086	0.203604	0.997	3502	tags=54%, list=34%, signal=81%
KEGG_INOSITOL_PHOSPHATE_METABOLISM	KEGG_INOSITOL_PHOSPHATE_METABOLISM	Details ...	43	0.189358	1.47066	0.0843137	0.197748	0.997	3303	tags=51%, list=32%, signal=75%
KEGG_TIGHT_JUNCTION	KEGG_TIGHT_JUNCTION	Details ...	63	0.153745	1.45464	0.0896414	0.205003	0.997	3144	tags=46%, list=31%, signal=66%
KEGG_RIG_I_LIKE_RECEPTOR_SIGNALING_PATHWAY	KEGG_RIG_I_LIKE_RECEPTOR_SIGNALING_PATHWAY	Details ...	45	0.184574	1.45409	0.0887097	0.199765	0.997	6074	tags=78%, list=59%, signal=191%
KEGG_ERBB_SIGNALING_PATHWAY	KEGG_ERBB_SIGNALING_PATHWAY	Details ...	65	0.154181	1.44685	0.10099	0.200448	0.998	2051	tags=35%, list=20%, signal=44%
KEGG_RNA_DEGRADATION	KEGG_RNA_DEGRADATION	Details ...	52	0.167664	1.43037	0.0829959	0.208881	0.998	7930	tags=94%, list=78%, signal=417%
KEGG_CELL_ADHESION_MOLECULES_CAMS	KEGG_CELL_ADHESION_MOLECULES_CAMS	Details ...	37	0.201459	1.40392	0.126294	0.226492	0.998	1263	tags=32%, list=12%, signal=37%
KEGG_PRION_DISEASES	KEGG_PRION_DISEASES	Details ...	20	0.257289	1.37488	0.142308	0.24859	1	1975	tags=45%, list=19%, signal=56%
KEGG_NATURAL_KILLER_CELL_MEDIATED_CYTOTOXICITY	KEGG_NATURAL_KILLER_CELL_MEDIATED_CYTOTOXICITY	Details ...	71	0.135073	1.36867	0.102784	0.247682	1	1364	tags=27%, list=13%, signal=31%
KEGG_NOD_LIKE_RECEPTOR_SIGNALING_PATHWAY	KEGG_NOD_LIKE_RECEPTOR_SIGNALING_PATHWAY	Details ...	36	0.188025	1.36518	0.127745	0.245175	1	5469	tags=72%, list=53%, signal=155%
KEGG_PENTOSE_PHOSPHATE_PATHWAY	KEGG_PENTOSE_PHOSPHATE_PATHWAY	Details ...	19	0.258997	1.36223	0.108696	0.242194	1	1123	tags=37%, list=11%, signal=41%
KEGG_AMINO_SUGAR_AND_NUCLEOTIDE_SUGAR_METABOLISM	KEGG_AMINO_SUGAR_AND_NUCLEOTIDE_SUGAR_METABOLISM	Details ...	37	0.184208	1.32883	0.139721	0.268536	1	2268	tags=41%, list=22%, signal=52%
KEGG_ENDOCYTOSIS	KEGG_ENDOCYTOSIS	Details ...	121	0.102145	1.29284	0.175803	0.301561	1	4207	tags=51%, list=41%, signal=86%
KEGG_RENAL_CELL_CARCINOMA	KEGG_RENAL_CELL_CARCINOMA	Details ...	58	0.13991	1.28139	0.179134	0.308205	1	6511	tags=78%, list=64%, signal=212%
KEGG_LYSOSOME	KEGG_LYSOSOME	Details ...	99	0.11276	1.273	0.183884	0.310801	1	3299	tags=43%, list=32%, signal=63%
KEGG_TOLL_LIKE_RECEPTOR_SIGNALING_PATHWAY	KEGG_TOLL_LIKE_RECEPTOR_SIGNALING_PATHWAY	Details ...	57	0.14093	1.27064	0.165385	0.306798	1	5922	tags=72%, list=58%, signal=170%
KEGG_VASOPRESSIN_REGULATED_WATER_REABSORPTION	KEGG_VASOPRESSIN_REGULATED_WATER_REABSORPTION	Details ...	31	0.19513	1.2513	0.210634	0.32191	1	2958	tags=48%, list=29%, signal=68%
KEGG_GLYCOSAMINOGLYCAN_BIOSYNTHESIS_CHONDROITIN_SULFATE	KEGG_GLYCOSAMINOGLYCAN_BIOSYNTHESIS_CHONDROITIN_SULFATE	Details ...	15	0.262006	1.22718	0.213251	0.345054	1	2096	tags=47%, list=20%, signal=59%
KEGG_PRIMARY_IMMUNODEFICIENCY	KEGG_PRIMARY_IMMUNODEFICIENCY	Details ...	26	0.206854	1.22647	0.202454	0.339044	1	1429	tags=35%, list=14%, signal=40%
KEGG_UBIQUITIN_MEDIATED_PROTEOLYSIS	KEGG_UBIQUITIN_MEDIATED_PROTEOLYSIS	Details ...	120	0.0967597	1.22516	0.214689	0.334261	1	7714	tags=85%, list=75%, signal=342%
KEGG_TGF_BETA_SIGNALING_PATHWAY	KEGG_TGF_BETA_SIGNALING_PATHWAY	Details ...	42	0.157339	1.18422	0.252852	0.377855	1	3510	tags=50%, list=34%, signal=76%
KEGG_MELANOMA	KEGG_MELANOMA	Details ...	41	0.150024	1.14239	0.286252	0.426902	1	1963	tags=34%, list=19%, signal=42%
KEGG_WNT_SIGNALING_PATHWAY	KEGG_WNT_SIGNALING_PATHWAY	Details ...	88	0.102176	1.13129	0.281192	0.434178	1	1636	tags=26%, list=16%, signal=31%
KEGG_LEISHMANIA_INFECTION	KEGG_LEISHMANIA_INFECTION	Details ...	36	0.158972	1.11799	0.283757	0.445396	1	2072	tags=36%, list=20%, signal=45%
KEGG_ALDOSTERONE_REGULATED_SODIUM_REABSORPTION	KEGG_ALDOSTERONE_REGULATED_SODIUM_REABSORPTION	Details ...	25	0.186987	1.11295	0.282692	0.444328	1	1364	tags=32%, list=13%, signal=37%
KEGG_BASAL_TRANSCRIPTION_FACTORS	KEGG_BASAL_TRANSCRIPTION_FACTORS	Details ...	29	0.172106	1.08715	0.350202	0.4744	1	4239	tags=59%, list=41%, signal=100%
KEGG_ARGININE_AND_PROLINE_METABOLISM	KEGG_ARGININE_AND_PROLINE_METABOLISM	Details ...	29	0.166818	1.05702	0.384314	0.511618	1	2177	tags=38%, list=21%, signal=48%
KEGG_NEUROTROPHIN_SIGNALING_PATHWAY	KEGG_NEUROTROPHIN_SIGNALING_PATHWAY	Details ...	100	0.0906507	1.04211	0.393145	0.527404	1	1740	tags=26%, list=17%, signal=31%
KEGG_O_GLYCAN_BIOSYNTHESIS	KEGG_O_GLYCAN_BIOSYNTHESIS	Details ...	15	0.213749	1.0126	0.412262	0.564688	1	1907	tags=40%, list=19%, signal=49%
KEGG_ACUTE_MYELOID_LEUKEMIA	KEGG_ACUTE_MYELOID_LEUKEMIA	Details ...	49	0.120301	1.01192	0.437759	0.556702	1	2114	tags=33%, list=21%, signal=41%
KEGG_THYROID_CANCER	KEGG_THYROID_CANCER	Details ...	24	0.168909	0.981985	0.458506	0.596425	1	2963	tags=46%, list=29%, signal=64%
KEGG_HEDGEHOG_SIGNALING_PATHWAY	KEGG_HEDGEHOG_SIGNALING_PATHWAY	Details ...	19	0.189196	0.981378	0.449367	0.588144	1	759	tags=26%, list=7%, signal=28%
KEGG_CYTOKINE_CYTOKINE_RECEPTOR_INTERACTION	KEGG_CYTOKINE_CYTOKINE_RECEPTOR_INTERACTION	Details ...	69	0.0993905	0.961394	0.466667	0.613089	1	768	tags=17%, list=8%, signal=19%
KEGG_VIRAL_MYOCARDITIS	KEGG_VIRAL_MYOCARDITIS	Details ...	25	0.161102	0.9601	0.489583	0.605613	1	1219	tags=28%, list=12%, signal=32%
KEGG_CHRONIC_MYELOID_LEUKEMIA	KEGG_CHRONIC_MYELOID_LEUKEMIA	Details ...	65	0.0954007	0.895642	0.561983	0.704191	1	2963	tags=38%, list=29%, signal=54%
KEGG_PANCREATIC_CANCER	KEGG_PANCREATIC_CANCER	Details ...	58	0.10142	0.892852	0.587398	0.698209	1	8842	tags=97%, list=86%, signal=709%
KEGG_DORSO_VENTRAL_AXIS_FORMATION	KEGG_DORSO_VENTRAL_AXIS_FORMATION	Details ...	15	0.189326	0.891035	0.566802	0.691065	1	3520	tags=53%, list=34%, signal=81%
KEGG_LONG_TERM_DEPRESSION	KEGG_LONG_TERM_DEPRESSION	Details ...	35	0.124549	0.883788	0.572565	0.6937	1	2236	tags=34%, list=22%, signal=44%
KEGG_BLADDER_CANCER	KEGG_BLADDER_CANCER	Details ...	27	0.141667	0.874761	0.611111	0.698949	1	1963	tags=33%, list=19%, signal=41%
KEGG_NON_SMALL_CELL_LUNG_CANCER	KEGG_NON_SMALL_CELL_LUNG_CANCER	Details ...	47	0.101037	0.836579	0.669291	0.751252	1	1364	tags=23%, list=13%, signal=27%
KEGG_N_GLYCAN_BIOSYNTHESIS	KEGG_N_GLYCAN_BIOSYNTHESIS	Details ...	41	0.110963	0.827253	0.682377	0.756079	1	1862	tags=29%, list=18%, signal=36%
KEGG_AMYOTROPHIC_LATERAL_SCLEROSIS_ALS	KEGG_AMYOTROPHIC_LATERAL_SCLEROSIS_ALS	Details ...	35	0.117916	0.824546	0.677104	0.750475	1	1427	tags=26%, list=14%, signal=30%
KEGG_GLYCOSYLPHOSPHATIDYLINOSITOL_GPI_ANCHOR_BIOSYNTHESIS	KEGG_GLYCOSYLPHOSPHATIDYLINOSITOL_GPI_ANCHOR_BIOSYNTHESIS	Details ...	23	0.140776	0.808199	0.712245	0.765924	1	4343	tags=57%, list=42%, signal=98%
KEGG_NICOTINATE_AND_NICOTINAMIDE_METABOLISM	KEGG_NICOTINATE_AND_NICOTINAMIDE_METABOLISM	Details ...	17	0.163675	0.80498	0.702041	0.760653	1	2539	tags=41%, list=25%, signal=55%
KEGG_TYROSINE_METABOLISM	KEGG_TYROSINE_METABOLISM	Details ...	15	0.169389	0.786782	0.703704	0.778495	1	5769	tags=73%, list=56%, signal=168%
KEGG_PORPHYRIN_AND_CHLOROPHYLL_METABOLISM	KEGG_PORPHYRIN_AND_CHLOROPHYLL_METABOLISM	Details ...	19	0.144881	0.766415	0.766046	0.798284	1	6594	tags=79%, list=64%, signal=222%
KEGG_GLYCINE_SERINE_AND_THREONINE_METABOLISM	KEGG_GLYCINE_SERINE_AND_THREONINE_METABOLISM	Details ...	16	0.153903	0.725053	0.762646	0.843637	1	3541	tags=50%, list=35%, signal=76%
KEGG_GLUTATHIONE_METABOLISM	KEGG_GLUTATHIONE_METABOLISM	Details ...	28	0.116408	0.718621	0.812877	0.841628	1	2099	tags=32%, list=21%, signal=40%
KEGG_ENDOMETRIAL_CANCER	KEGG_ENDOMETRIAL_CANCER	Details ...	44	0.0853428	0.673899	0.890467	0.885496	1	2384	tags=32%, list=23%, signal=41%
KEGG_MTOR_SIGNALING_PATHWAY	KEGG_MTOR_SIGNALING_PATHWAY	Details ...	44	0.0769397	0.601606	0.939655	0.941832	1	2702	tags=34%, list=26%, signal=46%
REACTOME_ACTIVATION_OF_NF_KAPPAB_IN_B_CELLS	REACTOME_ACTIVATION_OF_NF_KAPPAB_IN_B_CELLS	Details ...	59	0.325491	2.96948	0	0	0	4663	tags=78%, list=46%, signal=142%
REACTOME_P53_INDEPENDENT_G1_S_DNA_DAMAGE_CHECKPOINT	REACTOME_P53_INDEPENDENT_G1_S_DNA_DAMAGE_CHECKPOINT	Details ...	47	0.357294	2.93054	0	0	0	3760	tags=72%, list=37%, signal=114%
REACTOME_HIV_INFECTION	REACTOME_HIV_INFECTION	Details ...	170	0.182785	2.81288	0	8.89423e-05	0.001	5079	tags=68%, list=50%, signal=132%
REACTOME_SIGNALING_BY_WNT	REACTOME_SIGNALING_BY_WNT	Details ...	59	0.306015	2.82408	0	9.63542e-05	0.001	3821	tags=68%, list=37%, signal=108%
REACTOME_ANTIGEN_PROCESSING_CROSS_PRESENTATION	REACTOME_ANTIGEN_PROCESSING_CROSS_PRESENTATION	Details ...	57	0.334694	2.89414	0	0.000105114	0.001	3772	tags=70%, list=37%, signal=111%
REACTOME_VIF_MEDIATED_DEGRADATION_OF_APOBEC3G	REACTOME_VIF_MEDIATED_DEGRADATION_OF_APOBEC3G	Details ...	47	0.357294	2.8976	0	0.000115625	0.001	3760	tags=72%, list=37%, signal=114%
REACTOME_P53_DEPENDENT_G1_DNA_DAMAGE_RESPONSE	REACTOME_P53_DEPENDENT_G1_DNA_DAMAGE_RESPONSE	Details ...	51	0.349421	2.91201	0	0.000128472	0.001	4665	tags=80%, list=46%, signal=147%
REACTOME_AUTODEGRADATION_OF_THE_E3_UBIQUITIN_LIGASE_COP1	REACTOME_AUTODEGRADATION_OF_THE_E3_UBIQUITIN_LIGASE_COP1	Details ...	45	0.345276	2.78761	0	0.000149632	0.002	4665	tags=80%, list=46%, signal=146%
REACTOME_HOST_INTERACTIONS_OF_HIV_FACTORS	REACTOME_HOST_INTERACTIONS_OF_HIV_FACTORS	Details ...	111	0.23102	2.78987	0	0.00016032	0.002	4480	tags=67%, list=44%, signal=117%
REACTOME_CDK_MEDIATED_PHOSPHORYLATION_AND_REMOVAL_OF_CDC6	REACTOME_CDK_MEDIATED_PHOSPHORYLATION_AND_REMOVAL_OF_CDC6	Details ...	45	0.344877	2.74283	0	0.000257177	0.004	3760	tags=71%, list=37%, signal=112%
REACTOME_DOWNSTREAM_SIGNALING_EVENTS_OF_B_CELL_RECEPTOR_BCR	REACTOME_DOWNSTREAM_SIGNALING_EVENTS_OF_B_CELL_RECEPTOR_BCR	Details ...	86	0.255402	2.74451	0	0.00027325	0.004	4663	tags=71%, list=46%, signal=129%
REACTOME_DESTABILIZATION_OF_MRNA_BY_AUF1_HNRNP_D0	REACTOME_DESTABILIZATION_OF_MRNA_BY_AUF1_HNRNP_D0	Details ...	48	0.321256	2.67095	0	0.000358199	0.006	3760	tags=69%, list=37%, signal=108%
REACTOME_APOPTOSIS	REACTOME_APOPTOSIS	Details ...	118	0.21455	2.71035	0	0.000378099	0.006	4417	tags=64%, list=43%, signal=112%
REACTOME_SCFSKP2_MEDIATED_DEGRADATION_OF_P27_P21	REACTOME_SCFSKP2_MEDIATED_DEGRADATION_OF_P27_P21	Details ...	51	0.307737	2.59315	0	0.000774368	0.014	3886	tags=69%, list=38%, signal=110%
REACTOME_REGULATION_OF_ORNITHINE_DECARBOXYLASE_ODC	REACTOME_REGULATION_OF_ORNITHINE_DECARBOXYLASE_ODC	Details ...	46	0.329382	2.59879	0	0.000811243	0.014	3760	tags=70%, list=37%, signal=110%
REACTOME_SCF_BETA_TRCP_MEDIATED_DEGRADATION_OF_EMI1	REACTOME_SCF_BETA_TRCP_MEDIATED_DEGRADATION_OF_EMI1	Details ...	47	0.314545	2.60964	0	0.000851805	0.014	3760	tags=68%, list=37%, signal=107%
REACTOME_SIGNALING_BY_THE_B_CELL_RECEPTOR_BCR	REACTOME_SIGNALING_BY_THE_B_CELL_RECEPTOR_BCR	Details ...	111	0.211116	2.55997	0	0.000993608	0.019	3760	tags=58%, list=37%, signal=90%
REACTOME_REGULATION_OF_APOPTOSIS	REACTOME_REGULATION_OF_APOPTOSIS	Details ...	51	0.300413	2.54592	0	0.00109489	0.022	3760	tags=67%, list=37%, signal=105%
REACTOME_THE_ROLE_OF_NEF_IN_HIV1_REPLICATION_AND_DISEASE_PATHOGENESIS	REACTOME_THE_ROLE_OF_NEF_IN_HIV1_REPLICATION_AND_DISEASE_PATHOGENESIS	Details ...	23	0.417752	2.4266	0.00201613	0.00251317	0.053	3740	tags=78%, list=37%, signal=123%
REACTOME_CYCLIN_E_ASSOCIATED_EVENTS_DURING_G1_S_TRANSITION_	REACTOME_CYCLIN_E_ASSOCIATED_EVENTS_DURING_G1_S_TRANSITION_	Details ...	60	0.254756	2.34424	0	0.00440788	0.093	3886	tags=63%, list=38%, signal=102%
REACTOME_AUTODEGRADATION_OF_CDH1_BY_CDH1_APC_C	REACTOME_AUTODEGRADATION_OF_CDH1_BY_CDH1_APC_C	Details ...	56	0.256809	2.28592	0	0.00635211	0.145	4692	tags=71%, list=46%, signal=131%
REACTOME_INTERFERON_ALPHA_BETA_SIGNALING	REACTOME_INTERFERON_ALPHA_BETA_SIGNALING	Details ...	35	0.331397	2.28959	0	0.00653724	0.144	3342	tags=66%, list=33%, signal=97%
REACTOME_SIGNALING_BY_ILS	REACTOME_SIGNALING_BY_ILS	Details ...	79	0.218194	2.29415	0.0040404	0.00665433	0.141	2963	tags=51%, list=29%, signal=71%
KEGG_PARKINSONS_DISEASE	KEGG_PARKINSONS_DISEASE	Details ...	94	0.217196	2.45374	0	0.0077935	0.019	5414	tags=74%, list=53%, signal=157%
REACTOME_DIABETES_PATHWAYS	REACTOME_DIABETES_PATHWAYS	Details ...	92	0.196598	2.24293	0.0020202	0.00810414	0.185	2453	tags=43%, list=24%, signal=57%
REACTOME_CDT1_ASSOCIATION_WITH_THE_CDC6_ORC_ORIGIN_COMPLEX	REACTOME_CDT1_ASSOCIATION_WITH_THE_CDC6_ORC_ORIGIN_COMPLEX	Details ...	53	0.2612	2.2216	0.0020284	0.00939472	0.218	5253	tags=77%, list=51%, signal=158%
REACTOME_NEF_MEDIATES_DOWN_MODULATION_OF_CELL_SURFACE_RECEPTORS_BY_RECRUITING_THEM_TO_CLATHRIN_ADAPTERS	REACTOME_NEF_MEDIATES_DOWN_MODULATION_OF_CELL_SURFACE_RECEPTORS_BY_RECRUITING_THEM_TO_CLATHRIN_ADAPTERS	Details ...	17	0.458495	2.21237	0.0020202	0.00950115	0.224	3740	tags=82%, list=37%, signal=130%
KEGG_OXIDATIVE_PHOSPHORYLATION	KEGG_OXIDATIVE_PHOSPHORYLATION	Details ...	94	0.218953	2.46065	0.00385356	0.010409	0.018	5505	tags=76%, list=54%, signal=162%
REACTOME_METABOLISM_OF_PROTEINS	REACTOME_METABOLISM_OF_PROTEINS	Details ...	342	0.101767	2.19519	0	0.010627	0.259	5512	tags=64%, list=54%, signal=134%
REACTOME_METABOLISM_OF_RNA	REACTOME_METABOLISM_OF_RNA	Details ...	237	0.126311	2.19682	0.00197628	0.0107748	0.256	5512	tags=66%, list=54%, signal=140%
REACTOME_TRANSLATION	REACTOME_TRANSLATION	Details ...	131	0.159406	2.17131	0.00626305	0.0121081	0.298	4479	tags=60%, list=44%, signal=105%
REACTOME_INTERFERON_GAMMA_SIGNALING	REACTOME_INTERFERON_GAMMA_SIGNALING	Details ...	37	0.293298	2.11993	0	0.0157594	0.381	2262	tags=51%, list=22%, signal=66%
REACTOME_INNATE_IMMUNE_SYSTEM	REACTOME_INNATE_IMMUNE_SYSTEM	Details ...	137	0.156688	2.12351	0.00393701	0.0157862	0.372	2897	tags=44%, list=28%, signal=60%
KEGG_P53_SIGNALING_PATHWAY	KEGG_P53_SIGNALING_PATHWAY	Details ...	51	0.264556	2.23419	0	0.0166835	0.068	1518	tags=41%, list=15%, signal=48%
REACTOME_CHOLESTEROL_BIOSYNTHESIS	REACTOME_CHOLESTEROL_BIOSYNTHESIS	Details ...	19	0.403306	2.09728	0.00386847	0.0167686	0.428	3956	tags=79%, list=39%, signal=129%
REACTOME_RESPIRATORY_ELECTRON_TRANSPORT_ATP_SYNTHESIS_BY_CHEMIOSMOTIC_COUPLING_AND_HEAT_PRODUCTION_BY_UNCOUPLING_PROTEINS_	REACTOME_RESPIRATORY_ELECTRON_TRANSPORT_ATP_SYNTHESIS_BY_CHEMIOSMOTIC_COUPLING_AND_HEAT_PRODUCTION_BY_UNCOUPLING_PROTEINS_	Details ...	74	0.20815	2.09937	0.00392157	0.0169562	0.424	5625	tags=76%, list=55%, signal=167%
REACTOME_REGULATION_OF_MRNA_STABILITY_BY_PROTEINS_THAT_BIND_AU_RICH_ELEMENTS	REACTOME_REGULATION_OF_MRNA_STABILITY_BY_PROTEINS_THAT_BIND_AU_RICH_ELEMENTS	Details ...	77	0.205222	2.10158	0	0.0172576	0.421	3760	tags=57%, list=37%, signal=90%
REACTOME_FORMATION_OF_THE_TERNARY_COMPLEX_AND_SUBSEQUENTLY_THE_43S_COMPLEX	REACTOME_FORMATION_OF_THE_TERNARY_COMPLEX_AND_SUBSEQUENTLY_THE_43S_COMPLEX	Details ...	42	0.273245	2.07789	0.0041841	0.0187126	0.472	5495	tags=81%, list=54%, signal=174%
REACTOME_METABOLISM_OF_MRNA	REACTOME_METABOLISM_OF_MRNA	Details ...	194	0.128319	2.05887	0.00195312	0.0196562	0.508	5512	tags=66%, list=54%, signal=141%
REACTOME_HEMOSTASIS	REACTOME_HEMOSTASIS	Details ...	249	0.113829	2.05924	0	0.0201242	0.508	2149	tags=32%, list=21%, signal=40%
REACTOME_CYTOSOLIC_TRNA_AMINOACYLATION	REACTOME_CYTOSOLIC_TRNA_AMINOACYLATION	Details ...	24	0.355484	2.05071	0.00204918	0.0202462	0.531	3190	tags=67%, list=31%, signal=97%
KEGG_ALZHEIMERS_DISEASE	KEGG_ALZHEIMERS_DISEASE	Details ...	121	0.17507	2.23603	0	0.0205616	0.067	5414	tags=70%, list=53%, signal=148%
REACTOME_APC_C_CDC20_MEDIATED_DEGRADATION_OF_MITOTIC_PROTEINS	REACTOME_APC_C_CDC20_MEDIATED_DEGRADATION_OF_MITOTIC_PROTEINS	Details ...	64	0.214333	2.02579	0.00606061	0.0230848	0.596	4692	tags=67%, list=46%, signal=123%
REACTOME_ACTIVATION_OF_BH3_ONLY_PROTEINS	REACTOME_ACTIVATION_OF_BH3_ONLY_PROTEINS	Details ...	15	0.434097	2.00077	0.00756144	0.0254932	0.642	2384	tags=67%, list=23%, signal=87%
REACTOME_APC_C_CDH1_MEDIATED_DEGRADATION_OF_CDC20_AND_OTHER_APC_C_CDH1_TARGETED_PROTEINS_IN_LATE_MITOSIS_EARLY_G1	REACTOME_APC_C_CDH1_MEDIATED_DEGRADATION_OF_CDC20_AND_OTHER_APC_C_CDH1_TARGETED_PROTEINS_IN_LATE_MITOSIS_EARLY_G1	Details ...	63	0.209071	1.98668	0.00414938	0.0261503	0.665	4692	tags=67%, list=46%, signal=122%
REACTOME_CYTOKINE_SIGNALING_IN_IMMUNE_SYSTEM	REACTOME_CYTOKINE_SIGNALING_IN_IMMUNE_SYSTEM	Details ...	187	0.125341	1.98872	0.00401606	0.026536	0.663	2897	tags=41%, list=28%, signal=56%
REACTOME_ASPARAGINE_N_LINKED_GLYCOSYLATION	REACTOME_ASPARAGINE_N_LINKED_GLYCOSYLATION	Details ...	70	0.190568	1.95005	0.00793651	0.0319784	0.751	1862	tags=37%, list=18%, signal=45%
KEGG_ANTIGEN_PROCESSING_AND_PRESENTATION	KEGG_ANTIGEN_PROCESSING_AND_PRESENTATION	Details ...	33	0.30328	2.08989	0	0.0360335	0.186	1556	tags=45%, list=15%, signal=53%
KEGG_HUNTINGTONS_DISEASE	KEGG_HUNTINGTONS_DISEASE	Details ...	136	0.156997	2.10893	0.00609756	0.0370821	0.166	5709	tags=71%, list=56%, signal=159%
REACTOME_RESPONSE_TO_ELEVATED_PLATELET_CYTOSOLIC_CA2_	REACTOME_RESPONSE_TO_ELEVATED_PLATELET_CYTOSOLIC_CA2_	Details ...	39	0.255195	1.90233	0.00986193	0.0419767	0.842	1857	tags=44%, list=18%, signal=53%
REACTOME_ORC1_REMOVAL_FROM_CHROMATIN	REACTOME_ORC1_REMOVAL_FROM_CHROMATIN	Details ...	63	0.201791	1.89418	0.0117188	0.0431509	0.858	5253	tags=71%, list=51%, signal=146%
REACTOME_ACTIVATION_OF_THE_MRNA_UPON_BINDING_OF_THE_CAP_BINDING_COMPLEX_AND_EIFS_AND_SUBSEQUENT_BINDING_TO_43S	REACTOME_ACTIVATION_OF_THE_MRNA_UPON_BINDING_OF_THE_CAP_BINDING_COMPLEX_AND_EIFS_AND_SUBSEQUENT_BINDING_TO_43S	Details ...	50	0.222022	1.87646	0.00934579	0.0471289	0.892	5512	tags=76%, list=54%, signal=164%

## Sheet: GSEA DOWN
GSEA DOWN GSEA of genes decreased in GFPhi DN3 cells using the REACTOMEv2.0 genesets.
NAME	GS<br> follow link to MSigDB	GS DETAILS	SIZE	ES	NES	NOM p-val	FDR q-val	FWER p-val	RANK AT MAX	LEADING EDGE
KEGG_NEUROACTIVE_LIGAND_RECEPTOR_INTERACTION	KEGG_NEUROACTIVE_LIGAND_RECEPTOR_INTERACTION	Details ...	47	-0.359516	-2.89519	0	0	0	2869	tags=64%, list=28%, signal=88%
REACTOME_GPCR_LIGAND_BINDING	REACTOME_GPCR_LIGAND_BINDING	Details ...	60	-0.361341	-3.34034	0	0	0	2293	tags=58%, list=22%, signal=75%
REACTOME_GPCR_DOWNSTREAM_SIGNALING	REACTOME_GPCR_DOWNSTREAM_SIGNALING	Details ...	144	-0.195519	-2.7572	0	0.000832699	0.002	2859	tags=47%, list=28%, signal=65%
REACTOME_SIGNALING_BY_GPCR	REACTOME_SIGNALING_BY_GPCR	Details ...	189	-0.162106	-2.56747	0	0.00595956	0.021	2865	tags=44%, list=28%, signal=60%
REACTOME_DNA_STRAND_ELONGATION	REACTOME_DNA_STRAND_ELONGATION	Details ...	29	-0.373995	-2.39783	0.00194553	0.0112753	0.066	6414	tags=100%, list=63%, signal=267%
REACTOME_CLASS_A1_RHODOPSIN_LIKE_RECEPTORS	REACTOME_CLASS_A1_RHODOPSIN_LIKE_RECEPTORS	Details ...	38	-0.329744	-2.42547	0.00212766	0.0113253	0.053	2293	tags=55%, list=22%, signal=71%
KEGG_DNA_REPLICATION	KEGG_DNA_REPLICATION	Details ...	34	-0.344668	-2.35995	0.00206612	0.0149184	0.037	6414	tags=97%, list=63%, signal=259%
REACTOME_DNA_REPAIR	REACTOME_DNA_REPAIR	Details ...	97	-0.19957	-2.29149	0.00203666	0.0200619	0.134	6414	tags=82%, list=63%, signal=219%
KEGG_PROPANOATE_METABOLISM	KEGG_PROPANOATE_METABOLISM	Details ...	28	-0.309123	-1.91122	0.0200401	0.0564615	0.469	3788	tags=68%, list=37%, signal=107%
KEGG_PPAR_SIGNALING_PATHWAY	KEGG_PPAR_SIGNALING_PATHWAY	Details ...	32	-0.279402	-1.88711	0.00601202	0.0574225	0.51	2266	tags=50%, list=22%, signal=64%
KEGG_ABC_TRANSPORTERS	KEGG_ABC_TRANSPORTERS	Details ...	20	-0.351812	-1.86665	0.00795229	0.0604094	0.559	5103	tags=85%, list=50%, signal=169%
KEGG_DILATED_CARDIOMYOPATHY	KEGG_DILATED_CARDIOMYOPATHY	Details ...	36	-0.25637	-1.81566	0.0207039	0.0719365	0.644	3070	tags=56%, list=30%, signal=79%
KEGG_BASAL_CELL_CARCINOMA	KEGG_BASAL_CELL_CARCINOMA	Details ...	20	-0.327344	-1.76006	0.02407	0.0870556	0.742	2796	tags=60%, list=27%, signal=82%
KEGG_TRYPTOPHAN_METABOLISM	KEGG_TRYPTOPHAN_METABOLISM	Details ...	22	-0.309759	-1.75717	0.0205761	0.0819206	0.746	3348	tags=64%, list=33%, signal=94%
KEGG_PYRUVATE_METABOLISM	KEGG_PYRUVATE_METABOLISM	Details ...	27	-0.276765	-1.71456	0.0212766	0.0945342	0.824	587	tags=33%, list=6%, signal=35%
KEGG_HYPERTROPHIC_CARDIOMYOPATHY_HCM	KEGG_HYPERTROPHIC_CARDIOMYOPATHY_HCM	Details ...	32	-0.256428	-1.71374	0.0194932	0.0888851	0.825	3459	tags=59%, list=34%, signal=89%
KEGG_BASE_EXCISION_REPAIR	KEGG_BASE_EXCISION_REPAIR	Details ...	31	-0.255755	-1.69358	0.0248447	0.0922079	0.851	5311	tags=77%, list=52%, signal=161%
KEGG_GLYCEROLIPID_METABOLISM	KEGG_GLYCEROLIPID_METABOLISM	Details ...	29	-0.256673	-1.66968	0.0200803	0.0974032	0.878	910	tags=34%, list=9%, signal=38%
KEGG_HOMOLOGOUS_RECOMBINATION	KEGG_HOMOLOGOUS_RECOMBINATION	Details ...	26	-0.273827	-1.65125	0.023622	0.100669	0.895	6648	tags=92%, list=65%, signal=263%
KEGG_MELANOGENESIS	KEGG_MELANOGENESIS	Details ...	52	-0.185763	-1.58899	0.0446247	0.130061	0.953	2241	tags=40%, list=22%, signal=51%
KEGG_CELL_CYCLE	KEGG_CELL_CYCLE	Details ...	113	-0.122629	-1.52915	0.0650888	0.162122	0.988	4191	tags=53%, list=41%, signal=89%
KEGG_RIBOSOME	KEGG_RIBOSOME	Details ...	78	-0.132578	-1.38609	0.12549	0.288002	1	8358	tags=95%, list=82%, signal=515%
KEGG_FRUCTOSE_AND_MANNOSE_METABOLISM	KEGG_FRUCTOSE_AND_MANNOSE_METABOLISM	Details ...	30	-0.213788	-1.36554	0.113636	0.298953	1	4639	tags=67%, list=45%, signal=122%
KEGG_BUTANOATE_METABOLISM	KEGG_BUTANOATE_METABOLISM	Details ...	23	-0.238483	-1.35925	0.14135	0.294058	1	3348	tags=57%, list=33%, signal=84%
KEGG_PROGESTERONE_MEDIATED_OOCYTE_MATURATION	KEGG_PROGESTERONE_MEDIATED_OOCYTE_MATURATION	Details ...	67	-0.136673	-1.30736	0.148289	0.349817	1	5176	tags=64%, list=51%, signal=129%
KEGG_PEROXISOME	KEGG_PEROXISOME	Details ...	62	-0.138497	-1.29964	0.125257	0.345834	1	6016	tags=73%, list=59%, signal=175%
KEGG_GLYCOLYSIS_GLUCONEOGENESIS	KEGG_GLYCOLYSIS_GLUCONEOGENESIS	Details ...	34	-0.18779	-1.2795	0.172962	0.36056	1	794	tags=26%, list=8%, signal=29%
KEGG_PYRIMIDINE_METABOLISM	KEGG_PYRIMIDINE_METABOLISM	Details ...	78	-0.125662	-1.27583	0.160896	0.352245	1	5937	tags=71%, list=58%, signal=167%
KEGG_RNA_POLYMERASE	KEGG_RNA_POLYMERASE	Details ...	26	-0.206409	-1.26389	0.173246	0.354801	1	5369	tags=73%, list=52%, signal=153%
KEGG_PATHWAYS_IN_CANCER	KEGG_PATHWAYS_IN_CANCER	Details ...	200	-0.0751825	-1.23653	0.205703	0.378152	1	2980	tags=37%, list=29%, signal=51%
KEGG_VASCULAR_SMOOTH_MUSCLE_CONTRACTION	KEGG_VASCULAR_SMOOTH_MUSCLE_CONTRACTION	Details ...	52	-0.143927	-1.22123	0.216162	0.386798	1	2470	tags=38%, list=24%, signal=50%
KEGG_FATTY_ACID_METABOLISM	KEGG_FATTY_ACID_METABOLISM	Details ...	29	-0.190511	-1.21213	0.219067	0.386838	1	3348	tags=52%, list=33%, signal=77%
KEGG_SELENOAMINO_ACID_METABOLISM	KEGG_SELENOAMINO_ACID_METABOLISM	Details ...	18	-0.23747	-1.19495	0.218437	0.398313	1	5531	tags=78%, list=54%, signal=169%
KEGG_LYSINE_DEGRADATION	KEGG_LYSINE_DEGRADATION	Details ...	41	-0.157296	-1.17615	0.277027	0.412289	1	3637	tags=51%, list=36%, signal=79%
KEGG_AXON_GUIDANCE	KEGG_AXON_GUIDANCE	Details ...	65	-0.119148	-1.13143	0.311609	0.466832	1	2409	tags=35%, list=24%, signal=46%
KEGG_GAP_JUNCTION	KEGG_GAP_JUNCTION	Details ...	49	-0.136373	-1.12261	0.28629	0.467231	1	2996	tags=43%, list=29%, signal=60%
KEGG_MAPK_SIGNALING_PATHWAY	KEGG_MAPK_SIGNALING_PATHWAY	Details ...	165	-0.0721635	-1.08993	0.343313	0.506647	1	2312	tags=30%, list=23%, signal=38%
KEGG_GLYCEROPHOSPHOLIPID_METABOLISM	KEGG_GLYCEROPHOSPHOLIPID_METABOLISM	Details ...	46	-0.134184	-1.08738	0.360417	0.497294	1	4860	tags=61%, list=48%, signal=115%
KEGG_BETA_ALANINE_METABOLISM	KEGG_BETA_ALANINE_METABOLISM	Details ...	15	-0.230043	-1.08439	0.332657	0.489291	1	3788	tags=60%, list=37%, signal=95%
KEGG_ALANINE_ASPARTATE_AND_GLUTAMATE_METABOLISM	KEGG_ALANINE_ASPARTATE_AND_GLUTAMATE_METABOLISM	Details ...	20	-0.193764	-1.05998	0.348	0.51468	1	580	tags=25%, list=6%, signal=26%
KEGG_FOCAL_ADHESION	KEGG_FOCAL_ADHESION	Details ...	105	-0.0870579	-1.05406	0.366279	0.510752	1	4769	tags=55%, list=47%, signal=102%
KEGG_SPHINGOLIPID_METABOLISM	KEGG_SPHINGOLIPID_METABOLISM	Details ...	26	-0.16944	-1.03725	0.390716	0.52535	1	2206	tags=38%, list=22%, signal=49%
KEGG_CARDIAC_MUSCLE_CONTRACTION	KEGG_CARDIAC_MUSCLE_CONTRACTION	Details ...	37	-0.143384	-1.03304	0.399185	0.519388	1	2686	tags=41%, list=26%, signal=55%
KEGG_FC_EPSILON_RI_SIGNALING_PATHWAY	KEGG_FC_EPSILON_RI_SIGNALING_PATHWAY	Details ...	51	-0.120046	-1.01878	0.417308	0.5296	1	2790	tags=39%, list=27%, signal=54%
KEGG_GALACTOSE_METABOLISM	KEGG_GALACTOSE_METABOLISM	Details ...	18	-0.188543	-0.982769	0.43254	0.573538	1	917	tags=28%, list=9%, signal=30%
KEGG_ADIPOCYTOKINE_SIGNALING_PATHWAY	KEGG_ADIPOCYTOKINE_SIGNALING_PATHWAY	Details ...	47	-0.117556	-0.964859	0.479592	0.589173	1	2721	tags=38%, list=27%, signal=52%
KEGG_ADHERENS_JUNCTION	KEGG_ADHERENS_JUNCTION	Details ...	50	-0.113153	-0.956449	0.482688	0.590071	1	1713	tags=28%, list=17%, signal=33%
KEGG_SYSTEMIC_LUPUS_ERYTHEMATOSUS	KEGG_SYSTEMIC_LUPUS_ERYTHEMATOSUS	Details ...	25	-0.159204	-0.947053	0.508911	0.592222	1	4513	tags=60%, list=44%, signal=107%
KEGG_CYSTEINE_AND_METHIONINE_METABOLISM	KEGG_CYSTEINE_AND_METHIONINE_METABOLISM	Details ...	21	-0.166863	-0.915581	0.548193	0.629091	1	2681	tags=43%, list=26%, signal=58%
KEGG_OOCYTE_MEIOSIS	KEGG_OOCYTE_MEIOSIS	Details ...	88	-0.0796216	-0.888849	0.6125	0.658504	1	4191	tags=49%, list=41%, signal=82%
KEGG_AMINOACYL_TRNA_BIOSYNTHESIS	KEGG_AMINOACYL_TRNA_BIOSYNTHESIS	Details ...	41	-0.11614	-0.876677	0.580247	0.664773	1	9045	tags=100%, list=88%, signal=862%
KEGG_SMALL_CELL_LUNG_CANCER	KEGG_SMALL_CELL_LUNG_CANCER	Details ...	62	-0.0762357	-0.707563	0.843687	0.9006	1	2855	tags=35%, list=28%, signal=49%
KEGG_COLORECTAL_CANCER	KEGG_COLORECTAL_CANCER	Details ...	55	-0.0807029	-0.699816	0.811508	0.89294	1	2899	tags=36%, list=28%, signal=50%
KEGG_STARCH_AND_SUCROSE_METABOLISM	KEGG_STARCH_AND_SUCROSE_METABOLISM	Details ...	18	-0.123812	-0.629092	0.896	0.953247	1	5555	tags=67%, list=54%, signal=146%
KEGG_NOTCH_SIGNALING_PATHWAY	KEGG_NOTCH_SIGNALING_PATHWAY	Details ...	38	-0.0804996	-0.58327	0.943983	0.971077	1	7793	tags=84%, list=76%, signal=353%
KEGG_TYPE_II_DIABETES_MELLITUS	KEGG_TYPE_II_DIABETES_MELLITUS	Details ...	26	-0.0914088	-0.554909	0.953535	0.969659	1	3002	tags=38%, list=29%, signal=54%
REACTOME_CHROMOSOME_MAINTENANCE	REACTOME_CHROMOSOME_MAINTENANCE	Details ...	73	-0.222327	-2.22853	0	0.0209374	0.194	4328	tags=64%, list=42%, signal=111%
REACTOME_ACTIVATION_OF_THE_PRE_REPLICATIVE_COMPLEX	REACTOME_ACTIVATION_OF_THE_PRE_REPLICATIVE_COMPLEX	Details ...	29	-0.352358	-2.2552	0	0.022205	0.166	6282	tags=97%, list=61%, signal=250%
REACTOME_G_ALPHA_S_SIGNALLING_EVENTS	REACTOME_G_ALPHA_S_SIGNALLING_EVENTS	Details ...	36	-0.315245	-2.23627	0.00398406	0.0224961	0.187	2470	tags=56%, list=24%, signal=73%
KEGG_ECM_RECEPTOR_INTERACTION	KEGG_ECM_RECEPTOR_INTERACTION	Details ...	23	-0.361184	-2.10668	0	0.0316162	0.181	762	tags=43%, list=7%, signal=47%
KEGG_ARRHYTHMOGENIC_RIGHT_VENTRICULAR_CARDIOMYOPATHY_ARVC	KEGG_ARRHYTHMOGENIC_RIGHT_VENTRICULAR_CARDIOMYOPATHY_ARVC	Details ...	33	-0.314838	-2.17573	0	0.0330299	0.119	2060	tags=52%, list=20%, signal=64%
KEGG_VALINE_LEUCINE_AND_ISOLEUCINE_DEGRADATION	KEGG_VALINE_LEUCINE_AND_ISOLEUCINE_DEGRADATION	Details ...	40	-0.280804	-2.12038	0.00194553	0.0342569	0.161	3788	tags=65%, list=37%, signal=103%
KEGG_MISMATCH_REPAIR	KEGG_MISMATCH_REPAIR	Details ...	21	-0.373702	-2.04829	0.00548446	0.038415	0.25	6414	tags=100%, list=63%, signal=268%
REACTOME_G2_M_CHECKPOINTS	REACTOME_G2_M_CHECKPOINTS	Details ...	39	-0.285071	-2.11009	0.00416667	0.0398777	0.398	6537	tags=92%, list=64%, signal=255%
REACTOME_RNA_POL_I_RNA_POL_III_AND_MITOCHONDRIAL_TRANSCRIPTION	REACTOME_RNA_POL_I_RNA_POL_III_AND_MITOCHONDRIAL_TRANSCRIPTION	Details ...	62	-0.228526	-2.08311	0.00400802	0.0400039	0.447	4606	tags=68%, list=45%, signal=123%
REACTOME_MITOTIC_PROMETAPHASE	REACTOME_MITOTIC_PROMETAPHASE	Details ...	82	-0.200088	-2.08797	0.00380952	0.0419985	0.438	5579	tags=74%, list=55%, signal=162%
REACTOME_BASIGIN_INTERACTIONS	REACTOME_BASIGIN_INTERACTIONS	Details ...	15	-0.453858	-2.11333	0.00197628	0.0423207	0.388	2866	tags=73%, list=28%, signal=102%
REACTOME_CLASS_B_2_SECRETIN_FAMILY_RECEPTORS	REACTOME_CLASS_B_2_SECRETIN_FAMILY_RECEPTORS	Details ...	18	-0.411287	-2.05674	0.00393701	0.0441045	0.505	2052	tags=61%, list=20%, signal=76%
KEGG_NUCLEOTIDE_EXCISION_REPAIR	KEGG_NUCLEOTIDE_EXCISION_REPAIR	Details ...	42	-0.254934	-1.96703	0.00609756	0.0450607	0.364	6414	tags=88%, list=63%, signal=235%
KEGG_PURINE_METABOLISM	KEGG_PURINE_METABOLISM	Details ...	108	-0.162011	-1.98038	0.0019685	0.0479522	0.34	5369	tags=69%, list=52%, signal=143%

## Sheet: Genesets HSC Qiu GFPhi v lo
Genesets HSC QIU GFPhi v lo Genes increased and decreased in GFP-retaining mouse bone marrow Lin-Sca+cKit+ cells (GFP4 population) compared to GFP0-1 population29 using GEO2R analysis program.
WT HSC QIU GFP hi UP	GSE48261_QIU	MEG3	FSCN1	KDF1	NDN	MEG3	NDN	NDN	NDN	UNC45B	TRIB3	PKP2	GBP8	MEG3	MLLT3	TGM2	ITSN1	ZFP612	NDN	MLLT3		TGM2	TGM2	GIMAP8	PROCR	MPZL1	MLLT3	VEGFC		MMRN1	FSTL1	CLEC1A	MLLT3	SULT1A1	DCAF12L1	MECOM	CLEC1A	VEGFC	OBSL1	MAPK12		SOCS2	GM11346	RUNX1T1	SOCS2		CDKN1C	FGD5	GBP10///GBP6
WT HSC QIU GFP hi DN	GSE48261_QIU	WDR76		APCDD1	MBOAT1	E2F2	CD180	RPS27L	NDUFA9	GM6453///HMBS	TOPBP1	SAP30		SPCS3	TUBA8	XPO1	MMS22L	FFAR2	TESPA1	POLA1	MATN2	D12ERTD123E	SKP2	RRM1	RFC5	TESPA1	CDT1	LIG1	NUDT21	CDCA7		2810408I11RIK	ENDOD1	SPNS3	TNFAIP8L2	HNRNPLL	2011-09-01	DHFR	CDK6	TIMM8A1	CHEK1	ARPP21	TMEM167	2810417H13RIK	CDK6	PSMB7	FAM72A	CHDH	SH2D5
[truncated: 97 more columns]

## Sheet: GSEA QIU DOWN 
GSEA QIU DOWN GSEA of genes decreased GFPhi DN3 cells using the Qiu downregulated genes.
NAME	PROBE	GENE SYMBOL	GENE_TITLE	RANK IN GENE LIST	RANK METRIC SCORE	RUNNING ES	CORE ENRICHMENT
row_0	TUBA8	null	null	96	17.6295	0.00617897	No
row_1	SPCS3	null	null	336	6.86843	-0.00171271	No
row_2	RPS27L	null	null	504	4.8544	-0.00251986	No
row_3	SLC22A3	null	null	1633	1.47043	-0.0978857	No
row_4	BEX6	null	null	1725	1.34992	-0.0912148	No
row_5	RGS10	null	null	1737	1.338	-0.0766721	No
row_6	SELL	null	null	1981	1.11094	-0.0849574	No
row_7	XPO1	null	null	2029	1.08076	-0.073957	No
row_8	CCNE2	null	null	2193	0.953044	-0.0743706	No
row_9	MATR3	null	null	2832	0.616447	-0.121522	No
row_10	HNRNPLL	null	null	3012	0.532553	-0.12351	No
row_11	TMEM167	null	null	3401	0.388502	-0.146063	No
row_12	RFC5	null	null	3814	0.269977	-0.170977	No
row_13	RRM1	null	null	3964	0.223977	-0.170013	No
row_14	FAM72A	null	null	3980	0.221163	-0.155864	No
row_15	FIGNL1	null	null	4339	0.136466	-0.175465	No
row_16	RRM2	null	null	4528	0.0993667	-0.178338	No
row_17	SOX4	null	null	4531	0.0982693	-0.16291	No
row_18	MBOAT1	null	null	4611	0.0835157	-0.155058	No
row_19	2810417H13RIK	null	null	4828	0.0473158	-0.160687	No
row_20	CD48	null	null	5379	-0.0332991	-0.19918	No
row_21	PLK4	null	null	5560	-0.0671519	-0.201266	No
row_22	NDUFA9	null	null	5625	-0.0759633	-0.191939	No
row_23	ARPP21	null	null	5899	-0.134954	-0.203176	Yes
row_24	TM6SF1	null	null	5967	-0.15544	-0.194143	Yes
row_25	PSMB7	null	null	6054	-0.177081	-0.18698	Yes
row_26	POLA1	null	null	6095	-0.186182	-0.175291	Yes
row_27	BUB1	null	null	6359	-0.268251	-0.185544	Yes
row_28	CHEK1	null	null	6371	-0.270962	-0.171002	Yes
row_29	SAP30	null	null	6375	-0.272217	-0.155672	Yes
row_30	LRR1	null	null	6388	-0.274661	-0.141228	Yes
row_31	CHDH	null	null	6451	-0.297159	-0.131703	Yes
row_32	NUDT21	null	null	6665	-0.361217	-0.137037	Yes
row_33	DHFR	null	null	6667	-0.361707	-0.12151	Yes
row_34	MCM2	null	null	6881	-0.448154	-0.126843	Yes
row_35	E2F2	null	null	6935	-0.477343	-0.116433	Yes
row_36	CMAH	null	null	6948	-0.480476	-0.101989	Yes
row_37	CDCA7	null	null	7357	-0.710993	-0.12651	Yes
row_38	TESPA1	null	null	7486	-0.805308	-0.123479	Yes
row_39	SGOL1	null	null	7897	-1.17283	-0.148197	Yes
row_40	ENDOD1	null	null	7965	-1.25499	-0.139164	Yes
row_41	GINS1	null	null	8028	-1.33635	-0.12964	Yes
row_42	LIG1	null	null	8084	-1.42104	-0.119427	Yes
row_43	SKP2	null	null	8186	-1.56462	-0.11374	Yes
row_44	MMS22L	null	null	8223	-1.62557	-0.101657	Yes
row_45	TOPBP1	null	null	8239	-1.64686	-0.087508	Yes
row_46	CDK6	null	null	8415	-1.94659	-0.0891023	Yes
row_47	TMPRSS3	null	null	8582	-2.30813	-0.0898111	Yes
row_48	SH2D5	null	null	8865	-3.04942	-0.101934	Yes
row_49	WDR76	null	null	8880	-3.11897	-0.0876863	Yes
row_50	IRF8	null	null	8917	-3.22678	-0.0756036	Yes
row_51	SPNS3	null	null	8949	-3.3818	-0.0630289	Yes
row_52	TK1	null	null	8958	-3.41529	-0.0481911	Yes
row_53	BTNL9	null	null	9210	-4.63323	-0.0572635	Yes
row_54	DNTT	null	null	9355	-5.70161	-0.0558075	Yes
row_55	APCDD1	null	null	9394	-6.07524	-0.0439216	Yes
row_56	CDT1	null	null	9410	-6.22296	-0.0297725	Yes
row_57	SERPINB1A	null	null	9485	-6.79697	-0.0214288	Yes
row_58	IL7R	null	null	9525	-7.34742	-0.00964129	Yes
row_59	SATB1	null	null	9537	-7.48697	0.00490135	Yes
row_60	TNFAIP8L2	null	null	9650	-9.05368	0.00950598	Yes
row_61	MILR1	null	null	9665	-9.26199	0.0237534	Yes
row_62	PDGFRB	null	null	9720	-10.1884	0.034065	Yes
row_63	MATN2	null	null	9900	-14.4203	0.0320771	Yes
