# Supplementary material for: Restricted cell cycle is essential for clonal evolution and therapeutic resistance of pre-leukemic stem cells
Source: Nat Commun. 2018 Aug 30;9:3535. doi: 10.1038/s41467-018-06021-7 (PMC6117297; doi:10.1038/s41467-018-06021-7)
Supplement: Supplementary file 5 — Supplementary Data 2 [file 41467_2018_6021_MOESM5_ESM.xlsx]

## Sheet: Variants RNA-seq GFPhi v lo
Sheet Variants RNA-seq GFPhi v lo Variants differentially expressed in GFPhi DN3 cells, as compared to GFPlo cells from H2B-GFP;Lmo2Tg mice. L = GFPlo sample; H = GFPhi sample; numbers listed below L3, L2, L1, H3 and H1 are the counts obtained for each gene, followed by the counts for the variant in each sample. Example: 10,2 = 10 counts for the gene, 2 counts for the variant (20% frequency). Dat…
Chrom	GeneName	Impact	Pos	Qual	Ref	Alt	L3	L2	L1	H2	H1
1	BC003331	frameshift_variant	150363520	28.8619	GTTTTTTTTG	GTTTTTTTTTG	7,0	4,3	10,2	5,0	6,0
1	Dock10	frameshift_variant	80586855	70.345	CAAAAAAG	CAAAAAAAG	18,5	15,6	14,3	16,6	15,5
1	Hjurp	frameshift_variant	88266524	1213	GTA	GTTA	21,12	20,14	17,10	18,9	18,9
2	Notch1	frameshift_variant	26460036	362.42	GTT	GTTT	29,0	33,0	36,0	19,9	18,12
2	Rc3h2	frameshift_variant	37411188	13.1672	ATTTTTTTG	ATTTTTTTTG	4,3	7,1	3,0	5,0	6,0
2	Phf21a	frameshift_variant	92327145	99.1205	CAAAAAAC	CAAAAAAAC	4,1	6,4	11,3	6,1	9,3
3	Agl	frameshift_variant	116750435	20.5861	ATTTTTTTTC	ATTTTTTTTTC	6,3	6,1	1,0	3,0	5,1
3	Atp11b	frameshift_variant	35782534	95.4484	CAAAAAAT	CAAAAAAAT	16,2	9,3	9,2	11,5	14,2
3	Rit1	frameshift_variant&stop_gained	88729159	133.395	CTTTTTTG	CTTTTTTTG	5,1	3,3	2,2	6,2	2,0
4	Clspn	frameshift_variant	126577784	18.1593	CAAAAAAG	CAAAAAAAG	14,1	10,2	7,3	13,1	13,3
4	Dpy19l4	frameshift_variant	11287567	88.1133	GAAAAAAAAAT	GAAAAAAAAAAT	9,2	12,1	8,3	7,4	8,1
4	Gpbp1l1	frameshift_variant&stop_gained	116573489	311.763	CTTTTTTA	CTTTTTTTA	11,6	16,2	11,6	10,5	12,6
4	Tgs1	frameshift_variant	3585488	40.9853	CAAAAAAG	CAAAAAAAG	13,2	8,3	13,0	10,4	14,2
4	Ubap2	frameshift_variant	41233691	52.9144	ATTTTTTC	ATTTTTTTC	20,1	14,2	12,7	15,6	16,0
5	Dnajb6	frameshift_variant	29765627	267.863	CAAAAAAAT	CAAAAAAAAT	21,0	13,9	17,3	21,1	21,2
5	Ube3b	frameshift_variant	114418558	58.9269	GCCCCCG	GCCCCCCG	15,4	13,2	10,6	21,0	14,0
5	Pcdh7	frameshift_variant	57722149	21.6977	GAAAAAAC	GAAAAAAAC	4,0	5,0	5,1	7,2	12,2
5	Rfc1	frameshift_variant	65279770	11.0695	ATTTTTTTG	ATTTTTTTTG	18,3	12,5	16,0	17,4	19,4
5	Uspl1	frameshift_variant	149214639	48.4294	CAAAAAAG	CAAAAAAAG	14,2	16,2	18,2	15,3	12,6
6	Ccdc142	frameshift_variant	83108340	10.113	CTTTTTTTTC	CTTTTTTTTTC	2,2	4,0	4,2	4,1	4,2
6	Chchd6	frameshift_variant	89567677	34.5674	CTTTTTTG	CTTTTTTTG	5,1	4,3	7,1	3,1	6,2
6	Herc6	stop_gained	57662906	223.975	C	T	15,0	12,0	14,1	7,7	5,5
7	Gm4070	frameshift_variant	105896637	106.648	ATTTTTTG	ATTTTTTTG	4,1	6,2	4,0	7,0	4,4
7	Grlf1	frameshift_variant	16562324	178.986	TAAAAAAG	TAAAAAAAG	5,5	5,2	5,4	6,0	7,3
7	Nipa2	frameshift_variant	55944520	15.3124	CTTTTTTTTTC	CTTTTTTTTTTC	7,1	10,2	6,2	7,4	8,2
8	Aktip	frameshift_variant	91129733	83.0395	GTTTTTTG	GTTTTTTTG	6,0	8,0	7,0	6,5	9,0
8	Rwdd4a	splice_donor_variant&intron_variant	47547975	580.61	G	T	3,7	2,6	1,3	1,6	1,5
9	Ift46	frameshift_variant	44790508	44.4865	CAAAAAAG	CAAAAAAAG	5,3	6,4	11,1	8,2	10,2
9	Kmt2a	frameshift_variant	44819726	43.3493	ATTTTTTG	ATTTTTTTG	22,7	28,4	32,3	27,7	23,7
9	Zfp609	frameshift_variant	65703906	17.3581	GTTTTTTC	GTTTTTTTC	11,1	6,3	9,1	4,0	7,0
9	Pccb	frameshift_variant	100987880	49.2819	CAAAAAAC	CAAAAAAAC	9,0	7,2	4,1	8,1	11,0
10	Sec63	frameshift_variant	42812756	16.7964	CTT	CTTT	16,2	15,5	19,3	18,0	21,2
10	Uhrf1bp1l	frameshift_variant&stop_gained	89804870	23.081	CTTTTTTA	CTTTTTTTA	11,0	7,1	8,3	4,1	8,1
11	Ddc	frameshift_variant	11815373	17.9576	ATTTTTTTG	ATTTTTTTTG	11,0	16,1	15,1	5,0	5,3
11	Mrpl55	splice_acceptor_variant&intron_variant	59204173	1433.26	A	G	10,7	7,14	9,6	0,14	0,19
11	Acaca	frameshift_variant&stop_gained	84368696	231.699	GTTTTTTG	GTTTTTTTG	8,2	9,0	6,1	9,0	4,0
11	Smek2	frameshift_variant	29188434	75.7786	CAAAAAAT	CAAAAAAAT	12,5	14,4	16,3	14,1	13,6
11	Trim16	splice_donor_variant&intron_variant	62840746	1690.45	T	C	7,9	7,15	8,9	2,9	0,19
12	Mbip	frameshift_variant&splice_region_variant	56340595	10.3331	TAAAAAAG	TAAAAAAAG	6,2	8,1	6,1	5,1	5,3
12	Nemf	frameshift_variant	69340983	11.5142	CTTTTTTTTTTTC	CTTTTTTTTTTTTC	8,1	9,0	8,0	9,3	10,3
13	Tcrg-V3	stop_gained	19243287	716.527	TGCA	AGAG	34,0	43,0	34,0	26,10	24,16
14	Epsti1	frameshift_variant	77932202	95.7318	CAAAAAAT	CAAAAAAAT	15,3	7,4	9,3	12,5	14,2
14	Ptk2b	frameshift_variant	66172547	26.2847	ATTTTTTC	ATTTTTTTC	12,2	11,5	12,3	19,1	11,5
15	Arfgap3	frameshift_variant	83322698	13.477	CTTTTTTG	CTTTTTTTG	5,2	5,2	7,0	7,1	2,0
15	Nipbl	frameshift_variant	8333058	123.194	CAAAAAAG	CAAAAAAAG	21,8	23,7	20,2	14,5	18,5
15	Spats2	frameshift_variant&splice_region_variant	99174442	18.6372	CAAAAAAAAG	CAAAAAAAAAG	18,4	14,3	13,4	12,1	6,4
16	Nrros	start_lost	32162306	21.9083	CAT	AAG	11,2	14,2	14,1	15,2	15,5
16	Senp5	frameshift_variant	31989487	26.8979	GTTTTTTC	GTTTTTTT,GTTTTTTTC	8,3,0	10,2,1	3,0,4	11,0,1	4,2,0
17	Dhx16	frameshift_variant	35892511	44.8379	CAAAAAAG	CAAAAAAAG	27,0	26,2	24,0	19,5	21,7
17	Sgol1	frameshift_variant	53679137	13.5169	ATTTTTTG	ATTTTTTTG	11,1	10,1	5,1	7,4	6,1
17	Spsb3	splice_acceptor_variant&intron_variant	24891303	146.628	A	G	1,4	3,3	2,2	6,0	6,0
17	Zfp318	frameshift_variant	46411821	27.6421	CAAAAAAT	CAAAAAAAT	4,0	1,3	5,1	5,0	6,0
17	Tsc2	frameshift_variant	24599318	30.6187	CAAAAAAG	CAAAAAAAG	14,6	18,1	12,0	19,4	12,3
18	Dmxl1	frameshift_variant	49891492	19.4863	CAAAAAAG	CAAAAAAAG	9,0	10,1	9,0	11,1	7,3
19	Gm9493	stop_gained	23620024	58.2488	C	T	3,0	5,0	5,0	3,2	6,2
X	Med12	frameshift_variant	101292888	43.0566	CAAAAAAC	CAAAAAAAC	16,3	18,5	20,3	21,0	18,2
Y	Erdr1	splice_donor_variant&splice_region_variant&intron_variant	90785966	483.272	G	A	28,2	19,1	23,4	19,4	16,5

## Sheet: Variants RNA-seq Lmo2 v Lmo2p21
Sheet Variants RNA-seq Lmo2 v Lmo2p21 Variants differentially expressed in DN3 cells from 6-week old wild-type (WT), p21-deficient (p21-/-), Lmo2Tg and Lmo2Tgp21-/- mice. Data for Notch1 variants are highlighted in yellow. Chrom: Chromosome location of the gene variants; GeneName: name of the gene variant; Pos: position of the mutation; Ref: reference sequence of the gene; Alt: mutated sequence.
Chrom	GeneName	Impact	Pos	Ref	Alt	wt-1	wt-2	wt-3	p21-1	p21-2	p21-3	Lmo2-1	Lmo2-2	Lmo2-3	Lmo2p21-1	Lmo2p21-p2	Lmo2p21-3
1	Rb1cc1	frameshift_variant	6249851	G	GA	21,0	23,0	8,4	20,0	22,0	19,4	29,0	22,0	20,0	24,0	28,0	21,3
1	Vcpip1	frameshift_variant	9746183	A	AT	20,4	26,3	16,5	35,0	26,3	36,0	28,0	20,0	22,0	26,0	25,6	25,0
1	Smap1	frameshift_variant	23859057	A	AT	36,5	31,2	34,4	39,0	22,5	35,0	30,4	20,4	44,2	27,3	40,4	31,4
1	Mgat4a	frameshift_variant	37495972	A	AT	24,3	23,0	22,0	21,2	21,3	21,4	25,0	15,2	18,5	16,2	30,0	32,0
1	Map4k4	splice_acceptor_variant&intron_variant	40000622	A	T	14,3	22,0	27,4	34,0	29,0	25,0	27,0	20,3	34,0	26,0	26,0	15,4
1	Tex30	frameshift_variant	44091425	C	CA	39,0	33,0	42,0	32,0	30,5	34,0	26,0	32,0	33,0	19,3	34,0	42,0
1	Acsl3	frameshift_variant	78681916	C	CA	18,0	23,0	19,3	18,3	22,5	25,0	17,0	11,0	13,4	9,2	17,0	11,2
1	Sp100	frameshift_variant	85706886	C	CA	30,4	23,5	23,3	28,2	23,0	25,0	37,0	30,0	21,4	28,2	40,0	19,0
1	Sp100	frameshift_variant	85709053	A	AT	21,4	20,0	23,0	27,0	25,0	20,3	31,5	31,0	24,3	35,0	37,0	18,0
1	Gm38394	frameshift_variant	133657242	G	GA	21,0	21,0	15,0	20,0	21,2	21,0	22,0	19,0	26,0	17,4	27,0	34,0
1	Gm38394	frameshift_variant	133658774	T	TA	20,0	21,0	12,2	18,0	20,0	25,0	15,4	29,0	21,2	21,0	22,0	23,0
1	Smg7	frameshift_variant	152844232	A	AT	35,0	34,5	29,4	37,5	33,0	43,0	37,0	44,0	36,0	37,0	45,0	39,0
1	Cep350	frameshift_variant	155861924	C	CT	22,0	22,2	19,0	16,0	24,0	18,3	18,3	27,4	22,0	26,0	20,4	21,3
1	Cep350	frameshift_variant	155861969	G	GT	29,0	24,0	21,0	19,0	22,4	26,2	30,0	33,0	19,3	20,3	28,2	34,0
1	Cep350	frameshift_variant	155878944	G	GA	20,0	21,0	11,2	18,2	22,0	18,0	16,0	22,0	24,3	18,0	23,2	12,3
1	Rabgap1l	frameshift_variant	160224315	G	GT	27,4	24,0	19,2	32,0	38,0	24,0	31,0	29,0	28,3	21,5	31,0	23,3
1	Usp21	frameshift_variant	171283663	C	CA	20,2	20,2	32,0	29,0	20,0	28,0	21,0	13,3	21,3	22,0	23,2	18,0
1	Mndal	frameshift_variant	173857448	A	AT	56,3	34,0	34,0	38,5	37,5	37,0	34,0	36,4	40,7	39,4	48,5	38,0
1	Sde2	frameshift_variant	180861191	C	CA	23,5	13,4	21,3	21,2	19,1	22,2	20,5	25,3	22,3	20,4	18,0	29,5
10	Utrn	frameshift_variant	12711526	A	AT	30,0	17,0	20,0	22,3	18,0	26,0	30,5	31,0	21,3	43,4	34,0	21,0
10	Heca	frameshift_variant	17915631	C	CT	23,0	13,0	8,3	14,4	21,0	18,0	14,3	17,0	20,0	20,0	24,0	17,4
10	Reps1	frameshift_variant	18094861	G	GT	30,5	38,0	34,4	35,0	33,0	31,0	31,0	32,0	28,0	26,0	33,0	30,0
10	Zufsp	frameshift_variant	33927581	G	GT	15,3	20,2	19,3	18,5	13,4	18,0	19,4	21,0	24,1	19,4	28,0	16,3
10	Rev3l	frameshift_variant	39862719	C	CA	23,0	20,2	21,0	21,2	23,4	28,5	21,0	19,3	14,0	24,2	30,3	22,3
10	Ascc3	frameshift_variant	50716659	G	GA	13,0	18,0	20,0	21,0	9,2	22,0	11,0	18,0	14,0	14,4	18,0	17,0
10	Sirt1	frameshift_variant	63335715	C	CT	14,3	22,0	18,2	20,0	23,0	19,0	20,0	26,0	29,0	12,0	19,0	29,5
10	Specc1l	frameshift_variant	75245176	C	CA	22,0	23,0	21,0	36,0	27,0	33,0	19,0	26,0	30,0	21,5	25,0	34,0
10	Cabin1	frameshift_variant	75745278	C	CT	31,0	27,0	21,0	27,3	19,3	25,3	23,4	28,3	27,2	28,0	25,3	37,2
10	Trappc10	frameshift_variant	78201520	A	AT	33,0	26,0	27,0	25,0	22,0	25,5	27,0	31,0	33,0	34,0	29,0	35,0
10	Hcfc2	frameshift_variant	82712093	T	TA	15,3	13,0	18,0	18,0	10,3	11,4	13,0	16,0	14,0	11,0	11,2	16,0
10	Cep83	frameshift_variant	94737869	G	GA	42,0	35,0	24,0	27,4	42,0	29,0	26,0	23,3	47,0	19,3	26,0	33,0
10	Tmem5	frameshift_variant	122096039	G	GT	16,0	22,0	20,4	23,0	18,5	19,0	11,0	7,4	18,0	17,0	12,2	18,0
10	Usp15	frameshift_variant	123163631	A	AT	15,5	22,2	24,0	25,3	18,0	23,5	25,2	20,4	15,3	18,3	27,4	14,2
11	Thoc5	frameshift_variant	4899828	C	CA	33,5	35,0	34,0	31,4	36,2	28,0	24,3	29,0	25,4	25,0	32,2	28,3
11	Vps54	frameshift_variant	21277740	A	AT	24,0	26,0	16,4	20,0	33,0	23,0	38,0	22,5	25,0	35,0	29,0	34,0
11	Rtn4	frameshift_variant	29707264	G	GA	18,0	13,0	16,0	12,0	20,4	12,0	15,0	14,0	13,0	11,5	19,0	21,0
11	Psme4	frameshift_variant	30845267	C	CA	25,4	36,0	19,0	30,0	29,0	23,0	39,0	31,4	45,0	32,6	44,4	35,0
11	Mpg	frameshift_variant	32227770	C	CA	29,0	21,0	20,5	21,0	10,2	17,2	21,0	21,2	17,2	19,0	15,0	16,0
11	Mpg	frameshift_variant&stop_gained	32227901	G	GT	25,4	24,3	27,2	34,3	28,3	29,0	14,5	19,0	19,6	15,2	24,2	16,3
11	Hmmr	frameshift_variant	40728447	C	CT	22,0	15,0	22,0	24,0	16,0	22,4	16,0	23,0	21,0	13,2	27,0	21,0
11	Pwwp2a	frameshift_variant	43705014	C	CA	31,4	19,3	21,3	39,5	19,4	37,0	27,4	26,0	15,0	23,2	27,3	22,0
11	Zfp62	frameshift_variant	49216853	C	CA	38,0	33,4	37,0	41,5	41,0	36,0	38,0	35,0	33,5	36,6	43,0	38,0
11	Rapgef6	frameshift_variant	54642779	G	GA	18,5	17,3	12,3	29,4	18,0	19,3	30,0	30,0	26,4	20,7	25,5	26,4
11	Gemin5	frameshift_variant	58141738	G	GT	35,0	35,0	36,0	37,0	36,0	38,3	27,0	27,0	33,7	20,0	33,0	23,0
11	Chd3	frameshift_variant	69364013	G	GT	38,0	25,5	24,5	25,5	27,4	28,5	29,6	23,3	24,3	25,5	23,3	20,3
11	Xaf1	frameshift_variant	72308737	C	CA	21,0	21,0	16,2	20,0	23,5	19,3	21,0	19,0	19,0	30,0	20,3	18,0
11	Xaf1	frameshift_variant	72308770	C	CA	21,0	14,4	18,4	16,0	27,5	26,0	19,5	22,0	16,0	23,0	23,4	15,0
11	Pigs	frameshift_variant&stop_gained	78341844	C	CT	38,0	45,0	41,0	48,0	34,0	35,0	27,7	28,0	22,5	31,0	34,0	32,0
11	Atad5	frameshift_variant	80097980	C	CA	21,0	31,3	18,5	32,0	27,2	31,4	24,0	20,2	23,0	14,3	26,0	20,0
11	Ppm1d	frameshift_variant	85345903	C	CA	20,5	23,0	25,0	20,3	16,3	20,0	21,0	16,0	17,2	19,0	30,0	13,3
11	Srsf1	splice_acceptor_variant&intron_variant	88049041	A	T	24,0	26,0	17,0	20,0	28,0	33,0	32,0	30,0	34,0	25,0	15,6	29,0
11	Cdk5rap3	frameshift_variant	96913727	A	AT	43,0	40,0	45,3	50,0	34,0	41,3	31,6	30,0	34,4	37,0	41,0	28,3
11	Sp2	frameshift_variant	96957595	G	GT	21,0	21,0	21,3	21,0	22,5	28,0	23,0	30,0	33,0	22,4	28,3	26,0
11	Cdk12	frameshift_variant	98203758	G	GA,A	23,0,0	20,0,3	20,0,0	22,4,2	18,4,0	30,0,0	19,0,0	17,2,2	18,5,0	20,0,3	27,0,0	13,0,0
11	Ddx42	frameshift_variant	106231239	C	CA	49,0	39,5	36,3	39,4	41,3	46,2	40,3	37,8	44,11	41,0	48,3	46,4
11	Rnf213	frameshift_variant	119442474	C	CA	34,0	37,0	30,0	37,0	34,4	37,0	36,0	36,0	26,4	35,0	36,0	29,4
12	Ldah	frameshift_variant	8238457	C	CA	23,3	25,0	25,3	17,4	22,0	26,0	20,2	22,3	23,2	25,0	22,2	29,0
12	Rock2	frameshift_variant	16940482	C	CT	18,0	11,2	21,0	19,0	18,5	18,5	19,0	12,0	15,0	15,3	17,2	11,2
12	Scfd1	frameshift_variant	51415534	G	GA	27,0	25,4	24,2	35,3	25,2	29,3	27,0	22,2	33,0	30,4	27,0	19,5
12	Hectd1	frameshift_variant	51797968	C	CT	33,3	42,3	22,2	31,5	33,5	38,5	42,3	37,3	34,3	35,5	20,5	38,3
12	Baz1a	frameshift_variant	54934775	C	CT	22,2	35,0	18,3	23,5	34,0	29,0	14,2	16,2	28,0	19,2	22,0	22,0
12	Ralgapa1	frameshift_variant	55702517	G	GA	21,0	18,4	12,0	18,2	27,0	21,0	16,4	18,0	12,2	17,0	21,2	16,3
12	Ralgapa1	frameshift_variant	55739345	C	CT	22,0	24,0	18,0	26,0	13,0	25,0	21,0	23,0	22,2	21,0	27,0	16,4
12	Ralgapa1	frameshift_variant	55758007	A	AT	15,3	19,3	16,3	16,2	17,0	18,4	15,2	27,0	18,5	13,2	18,3	11,2
12	Ralgapa1	frameshift_variant	55795705	C	CA	20,0	13,2	8,3	18,2	8,3	16,0	14,0	15,0	10,3	16,0	18,0	14,3
12	Arid4a	frameshift_variant	71063178	G	GA	36,0	31,0	21,5	26,0	36,0	28,0	30,0	16,3	30,0	18,3	22,6	19,4
12	Arid4a	frameshift_variant	71075025	G	GA	30,0	22,0	21,0	27,0	15,0	24,0	18,5	18,0	22,0	19,0	28,0	19,0
12	Arid4a	frameshift_variant	71075451	G	GA	21,4	16,0	21,0	28,0	32,0	26,0	22,0	16,4	28,0	29,0	33,0	18,5
12	Arid4a	frameshift_variant	71076482	C	CA	9,4	18,3	16,0	19,2	22,0	22,3	20,5	19,4	22,5	24,2	23,0	18,0
12	Med6	frameshift_variant	81573943	C	CT	16,2	20,0	15,5	21,0	21,4	15,3	12,2	18,2	21,0	14,2	14,0	21,0
12	Tdp1	frameshift_variant	99891522	G	GA	37,0	43,0	28,4	36,0	33,3	36,0	26,0	18,4	26,5	17,2	23,3	14,4
12	Rps6ka5	frameshift_variant	100595835	A	AT	13,3	22,0	16,0	15,2	13,2	16,2	24,2	20,0	20,0	18,4	22,0	18,0
12	Ccnk	frameshift_variant	108189114	C	CA	38,4	39,0	28,2	40,4	38,2	32,4	17,5	29,4	31,3	22,2	33,4	35,3
13	Fam208b	frameshift_variant	3574874	G	GT	28,3	25,0	25,3	24,0	19,4	32,0	23,0	20,4	21,4	25,0	30,4	16,3
13	Fam208b	frameshift_variant	3588478	G	GT	13,0	27,0	21,0	21,0	21,0	24,4	12,3	18,0	16,0	12,0	24,4	19,0
13	Arid4b	frameshift_variant	14187404	G	GA	38,0	23,0	26,0	30,0	32,0	31,0	31,0	15,3	25,4	35,0	38,0	30,4
13	Arid4b	frameshift_variant	14191194	C	CA	29,0	32,0	28,0	37,0	25,5	33,0	33,0	31,0	32,0	44,0	40,0	26,0
13	Rala	frameshift_variant	17882439	A	AT	40,0	32,4	37,0	29,0	36,0	36,0	29,4	25,4	41,0	29,0	41,0	33,0
13	Riok1	frameshift_variant	38060833	G	GA	32,0	32,0	36,0	23,5	27,2	27,0	35,0	36,0	29,3	26,4	30,0	41,0
13	Nsd1	frameshift_variant	55276593	T	TA	38,2	24,2	33,0	31,4	31,3	42,3	33,0	34,0	31,3	41,2	39,0	19,4
13	Exoc3	frameshift_variant	74192961	C	CT	29,0	28,0	29,0	28,0	26,3	22,2	19,4	20,0	29,3	17,2	27,0	36,0
13	Ttc37	frameshift_variant	76175303	C	CA	28,0	17,0	30,4	26,2	23,0	24,2	16,2	14,2	14,2	19,4	21,3	13,2
13	Slf1	frameshift_variant	77103558	C	CT	21,0	18,0	13,0	16,0	22,0	22,0	11,0	11,0	22,0	9,3	18,4	14,0
13	Ap3b1	frameshift_variant	94471807	C	CA	22,0	16,4	24,0	16,4	30,5	18,4	24,0	12,0	18,5	27,0	17,7	13,5
13	Col4a3bp	frameshift_variant	96609914	C	CA	31,0	23,0	23,0	35,0	28,0	30,0	22,0	19,0	23,0	20,7	33,4	28,0
13	Bdp1	frameshift_variant	100023807	A	AT	16,0	21,0	12,4	22,0	14,0	27,0	17,0	13,0	16,0	16,0	26,0	20,0
13	Rad17	frameshift_variant	100629503	C	CT	16,2	15,3	12,3	20,0	15,0	15,5	11,0	13,0	13,3	12,3	18,0	15,0
13	Kif2a	frameshift_variant	106964364	A	AT	39,0	34,0	26,2	32,0	38,0	39,0	30,2	30,4	28,5	23,0	31,0	38,0
13	Gpbp1	frameshift_variant	111447916	A	AT	36,2	30,0	30,0	30,4	33,2	28,2	35,0	38,3	26,7	38,3	35,0	35,3
13	Dhx29	frameshift_variant	112940442	G	A,GA	23,0,0	20,0,0	11,0,2	15,2,0	16,0,0	16,0,0	18,0,0	14,0,0	18,3,0	8,0,4	19,0,0	13,0,3
14	Appl1	frameshift_variant	26923744	C	CT	25,2	33,5	25,3	28,5	27,5	27,0	33,0	23,6	31,0	24,2	26,5	37,0
14	Wapl	frameshift_variant	34677042	G	GT	37,0	29,5	32,0	35,0	37,0	39,0	33,5	27,8	35,4	34,0	40,6	36,0
14	Ap5m1	frameshift_variant	49080894	G	GA	27,0	14,3	13,4	27,0	29,0	30,0	25,0	14,0	14,0	15,3	15,2	9,3
14	Trdv5	frameshift_variant&splice_region_variant	54148661	G	GT	20,0	21,0	26,0	22,0	28,0	20,0	30,4	16,0	16,0	25,0	31,0	29,0
14	Tm9sf1	frameshift_variant	55636268	G	GA	37,0	35,0	27,5	35,0	36,0	42,0	40,0	28,4	37,0	41,0	28,3	33,0
14	Mphosph8	frameshift_variant	56674279	C	CA	38,0	40,0	35,0	34,0	31,4	39,0	24,4	32,0	31,0	22,0	25,4	24,0
14	Zmym5	frameshift_variant	56794366	C	CT	18,0	25,0	18,0	18,0	28,0	23,4	23,2	21,3	24,0	26,0	15,5	21,0
14	Micu2	frameshift_variant	57927219	G	GT	31,0	25,2	30,0	24,2	23,2	21,3	22,5	21,3	24,3	25,0	19,2	21,4
14	Trim13	frameshift_variant&stop_gained	61605087	G	GT	16,3	25,0	17,3	22,0	17,0	17,0	22,0	21,0	18,0	23,0	23,0	28,0
14	Extl3	frameshift_variant	65054723	C	CA	18,0	12,0	12,0	27,0	12,0	21,0	18,0	14,4	14,0	24,0	33,0	10,2
14	Esco2	frameshift_variant	65831412	G	GT	23,0	34,0	23,3	29,5	27,0	30,5	18,3	10,3	25,0	22,0	24,0	30,0
14	Zc3h13	frameshift_variant	75330370	G	GA	32,0	26,0	22,4	23,0	22,0	27,0	24,0	22,0	25,4	31,0	18,5	15,5
14	Akap11	frameshift_variant	78511384	C	CT	32,0	20,4	26,0	25,0	23,5	33,0	24,0	21,0	23,0	20,0	28,0	20,0
14	Diaph3	frameshift_variant	86829024	T	TA	17,2	19,2	27,0	20,0	16,2	28,0	16,0	17,0	18,4	12,0	16,2	20,2
14	Tbc1d4	stop_gained	101462939	C	T	35,4	24,0	19,0	30,0	20,0	19,0	44,0	54,0	33,0	38,4	40,3	37,2
14	Mycbp2	frameshift_variant	103155294	G	GT	20,0	21,3	17,2	25,0	28,0	28,0	29,0	24,5	31,0	25,0	23,4	32,0
14	Mycbp2	frameshift_variant	103155904	C	CT	35,0	32,0	27,0	32,0	25,2	21,4	22,4	35,4	27,3	38,0	30,0	32,0
14	Rbm26	frameshift_variant	105153610	C	CT	47,2	36,2	20,3	36,0	35,3	35,0	36,0	20,3	34,0	36,0	25,4	27,4
15	Wdr70	frameshift_variant	7873177	G	GT	20,0	15,0	8,4	17,0	18,0	19,0	14,0	20,0	13,0	16,0	15,2	18,0
15	Wdr70	frameshift_variant	7977098	C	CT	14,0	21,2	14,0	17,3	20,3	19,0	18,0	11,2	18,0	21,0	20,4	16,2
15	Nipbl	frameshift_variant	8301307	A	AT	32,4	26,5	38,0	38,3	32,3	30,0	38,4	32,6	36,2	36,2	42,0	33,3
15	Oxr1	frameshift_variant	41831084	G	GA	41,3	40,0	42,3	43,0	37,0	45,5	47,0	32,6	33,4	46,3	49,7	26,4
15	Oxr1	frameshift_variant	41854947	G	GT	59,0	45,0	58,0	61,0	56,0	49,2	56,2	38,8	37,2	60,0	52,0	38,0
15	Emc2	frameshift_variant	43513789	G	GA	28,4	33,2	26,4	29,3	33,0	39,3	35,4	37,4	32,2	27,0	36,0	38,0
15	Phf20l1	frameshift_variant	66613047	G	GA	23,0	14,3	15,3	17,2	28,0	15,3	26,5	22,2	27,3	25,2	16,2	25,2
15	Phf20l1	frameshift_variant	66624015	G	GA	20,5	28,3	19,3	29,0	21,4	18,0	19,0	25,5	36,0	27,7	28,0	26,4
15	Phf20l1	frameshift_variant	66632809	C	CA	20,0	18,0	16,4	27,0	24,0	23,0	20,3	23,0	16,0	21,0	25,0	17,0
15	Brd1	frameshift_variant	88729403	C	CT	44,0	44,0	33,0	36,0	42,0	36,4	37,0	45,5	28,6	35,0	37,4	57,0
15	Adcy6	frameshift_variant	98600444	C	CT	17,3	32,0	15,2	18,3	23,0	29,0	17,0	22,0	26,0	21,0	33,0	12,4
15	Smarcd1	frameshift_variant&stop_gained	99705677	C	CT	37,0	23,3	34,2	40,3	23,4	28,5	33,0	31,2	33,0	29,0	29,3	32,0
15	Mettl7a1	frameshift_variant&stop_gained	100313084	C	CT	18,0	11,3	18,0	16,2	13,3	15,3	40,0	41,0	21,0	36,4	31,4	21,3
16	Rrn3	frameshift_variant	13782041	G	GA	32,2	30,0	17,5	30,5	16,2	34,4	17,0	16,0	27,0	22,0	32,5	21,0
16	Pdxdc1	frameshift_variant	13887735	G	GT	14,4	24,0	19,3	21,0	18,0	23,0	18,0	13,6	24,0	20,0	22,0	14,3
16	Prkdc	frameshift_variant	15773764	C	CA	16,0	26,0	12,0	20,0	17,2	21,0	18,0	23,0	18,0	13,3	17,0	10,2
16	Yeats2	frameshift_variant	20190467	G	GT	30,0	20,5	19,3	28,0	22,0	27,2	19,3	22,3	19,2	22,2	23,5	22,2
16	Eif2b5	frameshift_variant	20501646	G	GA	23,5	17,2	38,2	37,0	37,0	29,3	21,0	22,0	32,0	20,0	38,0	28,0
16	Ccdc50	frameshift_variant	27436525	G	GA	21,0	19,0	16,0	19,0	20,0	20,0	12,4	16,0	10,2	21,0	21,0	12,2
16	Senp5	frameshift_variant	31989487	G	GT	14,3	17,3	18,2	19,3	18,3	17,3	14,2	16,0	21,2	18,2	21,3	23,0
16	Zfp148	frameshift_variant	33456932	C	CA	22,4	26,0	28,0	25,2	18,0	34,0	16,3	20,0	22,2	13,2	20,2	18,3
16	Zfp148	frameshift_variant	33496135	C	CA	32,0	29,2	37,0	39,0	35,4	37,4	32,0	34,0	33,0	23,5	32,0	32,0
16	Zbtb11	frameshift_variant	55991467	G	GA	27,0	13,5	15,2	23,0	26,3	15,5	24,3	11,6	23,4	15,4	23,0	22,5
16	Trmt10c	frameshift_variant	56034853	C	CT	38,0	35,0	40,0	43,0	39,0	36,0	40,0	38,6	37,0	42,0	36,0	45,0
16	Ltn1	frameshift_variant	87427609	C	CT	26,4	33,0	18,3	21,0	33,4	28,0	28,0	28,0	23,3	24,3	29,0	21,0
16	Usp16	frameshift_variant	87479141	C	CA	36,0	33,0	27,2	35,0	26,2	41,2	34,0	28,5	36,0	30,3	33,3	29,2
16	Bach1	frameshift_variant	87718997	G	GA	32,0	29,0	22,0	29,0	32,0	31,0	17,4	41,0	38,0	20,3	20,2	40,5
16	Ifngr2	frameshift_variant	91560643	C	CA	12,0	14,0	13,0	14,0	16,0	16,0	11,3	13,5	21,0	22,0	16,4	20,0
16	Son	splice_acceptor_variant&intron_variant	91673974	C	CT	29,0	30,0	21,0	24,0	30,0	26,4	30,0	26,0	20,0	30,0	22,4	23,0
16	Ttc3	frameshift_variant	94451124	G	A,GA	35,5,12	32,4,4	37,0,3	37,4,9	34,4,5	33,2,7	28,4,5	23,5,4	36,2,5	27,3,5	33,0,3	24,0,4
16	Ttc3	frameshift_variant	94466949	C	CA	36,2	37,2	35,3	40,4	37,0	39,3	36,5	26,2	37,5	28,0	34,5	35,2
17	Fam120b	frameshift_variant	15402535	C	CA	26,3	25,0	24,0	18,4	25,0	19,3	23,0	17,5	23,0	21,3	19,6	21,0
17	Zfp942	frameshift_variant	21928448	A	AT	22,3	14,3	13,2	21,3	19,0	20,2	20,0	19,3	23,2	20,3	25,0	18,0
17	Thoc6	frameshift_variant	23670659	G	GT	37,0	32,5	31,3	35,3	25,2	30,0	26,4	20,0	21,0	27,2	40,2	22,0
17	Tsc2	frameshift_variant	24599318	C	CA	26,4	32,3	24,4	28,2	27,4	24,3	23,0	26,0	32,0	19,2	34,0	16,5
17	Dnah8	frameshift_variant&stop_gained	30643273	C	CT	15,2	30,0	17,0	38,0	23,0	35,0	34,4	23,0	36,0	52,6	56,10	31,4
17	Mut	frameshift_variant	40937105	C	CT	20,0	18,3	22,0	26,0	14,3	24,0	14,0	11,0	11,0	22,0	12,2	11,0
17	Rpl7l1	frameshift_variant	46781877	A	AT	26,5	29,2	36,0	26,2	26,5	36,0	29,0	29,0	23,2	29,2	28,2	33,0
17	Sgo1	frameshift_variant	53679137	A	AT	21,3	25,0	24,3	31,0	22,0	23,0	10,3	18,4	23,6	16,0	17,5	26,0
17	Ankrd12	frameshift_variant	65986652	G	GT	22,0	18,2	13,3	16,0	17,3	22,0	24,0	19,0	17,3	20,0	17,3	19,0
17	Lpin2	frameshift_variant	71240877	G	GA	22,4	12,0	13,2	17,3	16,3	22,0	15,2	10,3	11,2	17,0	14,0	14,2
17	Wdr43	frameshift_variant	71625367	G	GA	48,5	53,0	53,0	50,4	51,4	45,4	28,5	49,6	51,3	35,4	43,4	43,4
17	Gm10093	frameshift_variant	78492892	C	CA	38,0	31,0	30,0	37,0	24,3	33,0	32,0	26,6	26,0	21,0	30,4	32,0
17	Ndufaf7	frameshift_variant&stop_gained	78943278	G	GT	21,0	19,0	27,2	30,0	21,4	18,3	16,3	21,2	24,2	20,5	16,4	26,2
17	Sos1	frameshift_variant	80433869	T	TA	15,4	16,0	11,0	11,0	17,0	19,0	16,0	19,0	15,0	15,0	21,0	19,0
17	Eml4	frameshift_variant	83448228	G	GA	28,2	32,4	38,0	32,3	33,4	39,0	37,6	31,2	32,5	36,3	41,8	28,5
17	Srbd1	frameshift_variant	86136436	G	GT	18,0	14,1	20,0	26,0	23,0	17,4	12,2	11,0	12,4	12,3	14,3	8,3
18	Mtpap	frameshift_variant	4379675	G	GA	30,0	26,5	44,0	34,0	20,0	29,0	25,0	20,0	21,3	31,0	28,0	26,0
18	Mtpap	frameshift_variant	4386181	A	AT	36,0	27,3	39,0	31,3	28,0	34,4	21,5	17,3	25,0	23,3	33,2	26,2
18	Rock1	frameshift_variant	10092170	G	GT	31,3	25,5	35,0	35,0	35,4	32,0	41,2	27,4	33,3	38,4	42,3	38,0
18	Rock1	frameshift_variant	10140227	G	GA	36,0	34,0	16,4	28,0	28,2	31,3	40,0	29,0	27,3	32,0	35,0	30,0
18	Esco1	frameshift_variant	10595704	G	GT	18,2	26,0	22,0	16,4	22,3	21,0	18,0	21,0	27,0	22,0	20,4	25,0
18	Rbbp8	frameshift_variant	11720607	C	CA	22,0	28,0	16,3	27,0	25,0	23,0	22,0	19,2	32,0	30,0	22,3	24,3
18	Rbbp8	frameshift_variant	11721778	G	GA	19,3	32,0	18,3	30,0	26,0	17,4	16,4	29,0	19,1	18,0	20,1	37,0
18	Osbpl1a	frameshift_variant	12841308	G	GT	17,0	12,0	11,3	12,0	13,0	18,0	26,6	19,2	17,3	21,0	25,5	10,2
18	Apc	frameshift_variant	34314819	C	CA	17,0	12,2	13,2	16,3	22,0	22,0	18,0	16,6	28,0	24,0	20,2	17,4
18	Apc	frameshift_variant	34316192	C	CA	13,2	13,3	13,0	15,0	13,0	18,0	19,0	14,0	14,0	14,0	12,0	18,0
18	Matr3	splice_acceptor_variant&intron_variant	35578415	G	T	8,4	11,4	10,4	14,3	18,3	13,3	11,3	16,0	14,4	11,3	25,3	22,3
18	Pfdn1	frameshift_variant	36432319	A	AT	52,2	54,2	50,5	56,2	48,3	54,2	38,6	49,2	54,4	43,6	50,4	50,0
18	Ankhd1	frameshift_variant	36644355	C	CA	33,0	27,5	40,0	36,0	36,0	43,0	35,0	36,0	33,0	27,5	36,6	20,4
18	Nr3c1	frameshift_variant	39424435	G	GT	58,4	53,5	59,0	51,0	60,4	51,0	34,0	39,7	35,0	42,0	41,4	38,0
18	Dmxl1	frameshift_variant	49891492	C	CA	16,0	12,0	19,0	17,3	12,2	20,0	18,3	13,0	22,0	20,0	17,0	13,0
18	Snx2	frameshift_variant	53216443	C	CA	26,4	22,3	27,0	23,0	25,0	19,0	28,0	25,0	22,0	18,0	18,0	16,3
18	Mbd1	frameshift_variant	74277366	G	GA	41,0	24,2	32,0	31,3	20,4	43,0	24,7	22,0	27,0	25,4	38,0	21,3
18	Timm21	frameshift_variant	84949252	G	GA	33,0	24,2	32,2	28,5	21,5	30,5	36,4	30,4	27,0	29,5	33,0	20,4
18	Tmx3	frameshift_variant	90524325	C	CT	31,2	38,0	27,2	33,3	29,0	24,2	25,5	31,0	30,0	29,0	34,0	27,2
19	Yif1a	frameshift_variant	5089806	A	AT	19,0	21,0	31,0	21,0	19,0	23,0	17,0	14,0	16,0	16,0	29,0	13,4
19	Patl1	frameshift_variant	11942919	C	CT	32,0	23,0	24,0	38,0	29,5	29,0	18,0	24,0	27,0	27,0	35,0	24,0
19	Osbp	stop_gained	11988395	G	A	29,5	22,0	35,0	40,2	28,0	35,0	26,0	28,0	30,0	33,0	35,0	26,0
19	Gm6563	stop_gained	23675962	C	T	33,0	33,0	33,0	70,4	43,0	33,0	33,0	34,0	33,0	57,8	51,5	33,0
19	Smarca2	frameshift_variant	26683871	C	CT	15,0	14,0	12,0	23,0	14,2	18,0	18,0	21,0	30,0	18,3	20,4	20,0
19	Pum3	frameshift_variant	27418821	T	TA	45,2	47,3	58,3	49,3	50,0	51,3	30,4	43,5	52,3	40,8	44,4	39,4
19	Chuk	frameshift_variant	44097226	C	CA	29,2	27,0	22,2	21,3	28,5	30,2	32,4	28,0	39,0	23,0	26,4	25,5
19	Gbf1	frameshift_variant	46267340	C	CA	25,0	19,4	20,0	31,0	17,4	26,0	18,0	16,3	20,0	23,0	18,5	28,0
19	Pdcd11	frameshift_variant	47093809	C	CA	21,3	25,0	19,0	27,5	26,0	31,0	19,0	19,0	19,6	19,4	33,0	13,3
19	Add3	frameshift_variant	53245263	C	CA	28,4	23,0	22,0	23,3	27,0	19,5	26,6	23,0	25,4	39,0	34,0	37,0
19	Fam204a	frameshift_variant	60220507	C	CT	27,2	27,0	17,3	26,0	18,3	22,2	18,0	25,3	17,3	16,2	16,3	21,0
2	Frmd4a	frameshift_variant	4594631	C	CA	23,4	22,0	32,0	38,0	28,0	34,0	14,0	21,0	17,4	12,0	18,0	10,2
2	Dnajc1	frameshift_variant	18307989	C	CT	21,3	12,2	13,2	15,4	19,0	19,4	19,0	21,0	19,0	16,0	11,0	15,2
2	Ehmt1	frameshift_variant	24863882	G	GT	33,0	31,3	36,0	40,4	22,4	36,4	23,5	29,0	33,0	36,0	32,3	30,0
2	Sec16a	frameshift_variant	26416671	C	CT	28,5	22,4	34,0	36,0	24,3	29,4	28,0	27,0	18,5	29,0	24,4	19,3
2	Notch1	frameshift_variant	26459750	A	AG	80,0	81,0	81,0	87,0	86,0	82,0	71,0	85,0	95,21	80,0	89,0	83,0
2	Rexo4	frameshift_variant	26956337	C	CT	46,4	37,5	50,5	34,3	43,2	53,4	30,5	27,3	39,2	39,0	34,4	34,0
2	Setx	frameshift_variant	29145587	C	CT	24,5	22,3	22,0	28,0	29,0	34,0	32,0	26,0	24,0	31,0	42,0	29,0
2	Urm1	frameshift_variant	29832721	T	TA	18,3	17,3	21,0	19,4	18,5	22,3	19,5	18,3	23,3	21,2	30,0	27,3
2	Nup214	frameshift_variant&stop_gained	31977884	C	CT	36,2	26,0	23,3	28,3	31,2	35,0	33,0	17,3	26,4	34,0	38,0	30,4
2	Pdcl	frameshift_variant	37352198	C	CT	18,3	15,2	15,2	22,3	25,0	17,4	19,5	16,4	23,0	24,4	25,3	12,2
2	Epc2	frameshift_variant	49488734	G	GA	19,2	14,0	16,0	19,5	27,2	22,2	25,0	23,0	27,0	22,0	22,2	26,2
2	Epc2	frameshift_variant	49528944	G	GA	32,4	25,0	21,0	34,0	24,2	25,0	25,3	35,0	29,5	25,0	25,8	34,0
2	Nmi	frameshift_variant	51956062	C	CT	34,0	23,0	28,2	24,4	34,0	26,4	21,0	23,6	23,0	23,0	36,0	27,0
2	Rif1	frameshift_variant	52107727	T	TA	25,4	38,0	23,0	34,2	41,0	31,4	19,3	29,0	19,4	16,3	28,4	22,3
2	Rif1	frameshift_variant	52111372	G	GA	34,0	29,3	45,0	41,0	31,0	42,0	43,0	27,0	29,0	27,5	38,0	23,3
2	Baz2b	frameshift_variant	59901941	C	CT	14,2	18,2	16,2	20,4	13,2	20,0	24,5	25,0	16,3	22,3	24,4	17,2
2	Ubr3	frameshift_variant	69973562	C	CAA,CA	17,0,2	14,0,4	21,0,4	17,0,0	18,0,4	22,0,5	24,0,0	21,0,3	21,2,0	18,2,0	23,0,2	17,3,0
2	Ubr3	frameshift_variant	69983158	C	CA	29,0	22,0	20,0	22,0	22,0	29,0	19,3	26,0	21,2	19,4	23,0	21,0
2	Lnpk	frameshift_variant	74569093	A	AT	18,0	17,0	11,0	19,0	16,0	24,0	13,0	6,5	13,0	14,0	14,3	13,2
2	Nfe2l2	frameshift_variant	75676494	C	CT	26,0	19,3	25,0	23,3	21,0	17,3	33,0	19,3	19,0	36,0	39,0	21,0
2	Phf21a	frameshift_variant	92327145	C	CA	11,3	19,3	11,0	28,0	11,4	20,0	21,0	13,2	17,0	10,3	14,0	18,0
2	Qser1	frameshift_variant	104758582	A	AT	19,3	14,2	24,0	20,5	28,0	27,0	11,3	14,0	10,3	13,3	24,0	18,4
2	Aqr	frameshift_variant	114158971	T	TA	31,2	22,3	24,2	34,0	27,2	36,0	18,2	19,4	27,0	30,5	28,0	22,3
2	Knl1	frameshift_variant	119072539	C	CA	27,0	17,4	17,0	28,0	25,0	24,0	15,4	16,0	16,0	16,0	21,0	13,0
2	Rmdn3	frameshift_variant	119139419	G	GT	23,3	28,3	35,2	31,0	19,5	25,0	13,2	30,0	24,3	22,0	25,0	30,0
2	Mga	frameshift_variant	119960801	G	GA	27,5	34,4	18,2	32,5	26,4	32,4	16,2	30,0	22,2	21,6	32,4	21,3
2	Wdr76	frameshift_variant&stop_gained	121534239	G	GT	18,3	25,0	25,0	36,0	27,0	35,4	12,5	15,0	21,0	16,4	18,5	21,3
2	Secisbp2l	frameshift_variant	125757306	C	CT	13,0	15,0	13,0	23,0	16,0	21,0	15,0	8,3	22,0	21,0	20,0	14,0
2	Esf1	frameshift_variant	140168105	C	CT	19,0	26,4	18,2	28,5	14,4	21,2	19,2	18,2	20,0	28,0	34,0	19,2
2	Pet117	frameshift_variant	144373235	G	GA	26,5	31,0	25,3	22,3	21,0	23,2	19,2	18,3	21,2	17,3	22,0	19,0
2	Pigu	frameshift_variant	155299104	C	CA	36,0	34,0	30,0	35,0	38,0	34,0	32,0	27,0	33,0	35,0	34,0	26,5
2	Rbm12	frameshift_variant	156096574	T	TA	31,4	37,4	34,0	38,0	49,0	34,0	35,0	37,0	26,2	32,0	40,0	21,4
2	Dsn1	frameshift_variant	157005364	G	GT	16,0	19,0	17,0	13,2	25,0	25,0	12,4	9,3	21,0	12,2	13,0	15,2
2	Chd6	frameshift_variant	160983168	G	GT	18,2	21,2	18,0	21,2	18,2	26,0	33,0	16,3	17,5	30,0	26,8	12,0
2	Chd6	frameshift_variant	160983177	C	CT	22,0	20,4	18,0	20,4	19,0	22,2	29,2	19,0	26,0	25,3	39,0	14,0
2	Chd6	frameshift_variant	161052721	G	GA	24,4	31,0	14,0	33,0	22,3	22,0	34,0	26,5	29,0	31,6	28,0	25,4
2	Zmynd8	frameshift_variant	165812386	G	GT	16,5	21,0	20,0	25,0	22,3	14,3	18,0	24,0	16,0	11,0	22,0	16,0
2	Ncoa3	frameshift_variant	166051347	C	CA	21,0	14,3	12,4	20,4	15,3	21,5	28,2	22,0	16,0	15,4	22,3	21,4
2	Taf4	frameshift_variant	179935127	A	AT	19,0	18,0	14,2	19,0	16,0	24,0	18,2	15,0	16,0	20,0	18,4	15,0
3	Zfp704	frameshift_variant	9565163	G	GT	24,0	16,3	18,0	21,3	22,0	17,5	21,0	13,0	14,0	16,0	21,0	12,0
3	Armc1	frameshift_variant	19144390	C	CA	20,2	19,2	35,0	22,0	30,0	22,4	17,5	18,4	27,0	21,0	23,0	18,0
3	Sec62	frameshift_variant	30809988	G	GA	28,3	24,4	27,2	32,0	31,4	25,3	30,0	24,2	23,0	19,6	29,4	34,0
3	Zfp639	frameshift_variant	32517070	A	AT	27,0	20,0	20,3	23,0	20,0	23,2	21,0	21,0	19,0	23,0	18,0	16,4
3	4932438A13Rik	frameshift_variant	36948154	G	GA	28,0	19,0	15,0	23,2	17,3	29,0	24,0	29,0	17,4	26,0	30,0	20,0
3	Plk4	frameshift_variant	40805643	C	CA	32,0	36,0	25,0	31,0	31,0	36,0	19,0	21,4	19,6	15,4	38,0	26,0
3	Proser1	frameshift_variant	53477767	G	GT	20,0	23,0	20,0	30,0	24,0	20,0	25,0	29,0	17,4	9,2	22,0	21,0
3	Gfm1	frameshift_variant	67431698	G	GA	33,0	33,0	24,4	24,2	24,5	37,0	25,3	28,0	26,0	21,0	24,0	30,0
3	Gfm1	frameshift_variant	67474825	T	TA	39,0	29,0	38,0	37,0	27,5	34,0	27,0	29,0	38,0	23,0	34,0	31,0
3	Trim59	stop_gained	69037855	G	A	40,0	39,0	34,0	38,0	39,0	37,0	33,0	25,0	30,0	35,0	32,5	35,0
3	Tmem131l	frameshift_variant	83938698	C	CT	25,5	17,5	23,4	34,0	36,0	26,0	29,7	31,5	21,5	36,5	25,10	31,4
3	Sema4a	frameshift_variant	88452053	C	CT	41,5	42,2	41,5	38,4	29,3	30,3	37,10	27,6	27,0	44,0	34,0	25,5
3	Prpf3	frameshift_variant	95845026	C	CA	35,0	27,0	39,0	27,3	25,2	42,0	23,5	30,0	39,0	26,0	36,0	29,0
3	Ap4b1	frameshift_variant	103815158	G	GT	19,0	20,0	23,0	20,0	21,0	22,0	10,2	11,0	12,3	13,0	17,0	16,0
3	Phtf1	frameshift_variant	103997663	G	GT	23,2	25,5	28,4	38,2	29,4	36,5	25,0	29,2	28,5	23,3	23,2	23,4
3	Phtf1	frameshift_variant	104004408	G	GA	24,3	26,5	25,5	31,2	39,0	35,0	37,0	23,0	38,0	24,3	32,4	30,0
3	Rnpc3	frameshift_variant	113616795	C	CT	22,5	24,0	25,0	26,0	23,2	25,0	12,4	18,3	17,4	23,3	27,0	20,4
3	Cenpe	frameshift_variant	135235133	C	CA	15,3	24,0	19,0	18,0	28,0	25,0	11,3	10,4	23,0	11,0	16,0	33,0
3	Gbp2	frameshift_variant	142637424	C	CA	19,0	16,4	16,5	17,3	15,3	20,3	12,5	16,2	24,0	15,4	23,3	13,3
4	Ccne2	frameshift_variant&stop_gained	11197203	C	CT	27,4	33,2	24,3	32,3	31,2	37,0	23,2	18,0	18,4	17,0	25,5	20,3
4	Virma	frameshift_variant	11513703	C	CT	32,0	32,0	21,0	31,0	29,0	32,0	31,0	21,6	25,0	35,0	33,0	19,2
4	Mdn1	frameshift_variant&stop_gained	32722362	C	CT	29,4	32,0	16,3	39,0	29,0	30,0	21,0	33,0	22,5	25,0	31,3	26,0
4	Mdn1	frameshift_variant&stop_gained	32728094	C	CT	30,0	40,0	23,0	39,0	33,0	31,0	22,4	34,0	38,0	32,5	36,0	29,0
4	Zfp292	frameshift_variant	34806978	C	CT	30,3	21,2	22,0	35,0	21,3	30,5	26,0	20,3	22,5	25,7	31,0	23,5
4	Zfp292	frameshift_variant	34809237	G	GA	27,0	25,0	12,0	22,0	20,0	23,3	16,2	18,4	13,0	21,0	15,0	20,0
4	Zfp292	frameshift_variant	34809589	T	TA	19,0	17,2	18,2	28,0	18,0	27,4	24,0	22,0	10,5	20,0	16,3	22,0
4	Ddx58	frameshift_variant	40229628	A	AT	18,0	18,0	18,3	17,0	17,0	21,0	27,4	27,0	13,2	21,2	21,0	19,3
4	Zcchc7	frameshift_variant	44895019	C	CA	29,0	22,3	27,0	27,4	27,0	30,0	27,2	22,0	36,0	21,3	29,0	29,2
4	Xpa	frameshift_variant	46183150	A	AT	22,0	22,0	16,3	24,0	28,4	26,0	27,0	14,6	21,2	29,4	28,0	19,0
4	Ikbkap	frameshift_variant	56790947	C	CA	22,2	17,3	26,3	22,0	21,0	21,4	14,4	13,0	20,0	17,0	15,2	14,0
4	Hsdl2	frameshift_variant	59596880	C	CT	31,0	28,4	29,2	22,0	27,0	20,4	25,0	23,0	24,0	18,0	21,0	23,3
4	Dennd4c	frameshift_variant	86825015	G	GA	11,2	16,0	15,0	22,0	14,0	18,0	19,0	14,0	11,0	20,0	19,0	13,3
4	Mllt3	frameshift_variant	87840831	G	GT	31,0	26,0	33,0	34,0	31,0	17,3	20,0	21,3	23,0	22,0	16,4	18,0
4	Mllt3	frameshift_variant	87840914	C	CT	23,4	31,0	21,0	25,0	15,5	28,0	17,3	12,5	10,2	19,0	20,0	21,0
4	Focad	frameshift_variant	88169984	C	CT	13,2	8,3	13,0	17,3	13,0	12,0	11,0	11,4	9,2	13,0	12,0	16,0
4	Mysm1	frameshift_variant	94965193	C	CA	20,0	20,0	16,0	15,0	14,0	18,0	21,0	13,0	12,0	12,2	18,0	12,4
4	Usp1	frameshift_variant	98934421	C	CA	47,0	72,0	71,0	51,0	62,5	48,0	43,0	47,0	48,0	37,8	46,0	54,0
4	Eps15	frameshift_variant	109366479	A	AT	15,4	19,0	26,0	19,0	25,0	20,0	28,0	26,2	31,0	23,0	36,0	25,2
4	Spata6	frameshift_variant	111828321	C	CA	37,0	30,4	43,0	36,4	44,0	34,0	18,0	26,0	29,4	20,0	17,5	30,0
4	Stil	frameshift_variant	115039181	G	GA	28,0	24,0	21,0	22,0	34,0	27,4	17,0	13,2	20,3	13,0	21,0	27,0
4	Gpbp1l1	frameshift_variant	116581293	C	CA	42,3	30,0	41,3	42,3	38,3	50,2	41,0	37,0	37,7	42,0	45,5	40,5
4	Zmym4	frameshift_variant	126911176	C	CT	22,0	21,4	9,4	25,0	21,0	28,0	23,0	11,5	20,0	15,0	26,3	22,0
4	Zmym4	frameshift_variant	126915637	G	GT	22,0	12,3	12,2	18,3	12,4	19,4	23,0	8,4	16,3	9,2	19,5	16,4
4	Zmym1	frameshift_variant	127054278	C	CT	18,0	27,3	24,0	34,0	24,0	32,0	24,5	19,0	21,0	25,0	24,0	21,0
4	Tmem57	frameshift_variant	134828198	A	AT	26,0	22,0	22,0	28,0	20,0	26,0	28,0	26,0	25,5	27,4	36,0	30,0
4	Tmem57	frameshift_variant	134828434	G	GT	31,4	38,0	26,0	36,0	38,0	32,5	38,0	32,5	21,6	36,0	32,2	38,0
4	Spen	frameshift_variant	141477951	C	CT	26,0	22,3	22,0	29,0	20,2	20,3	17,5	21,0	32,0	20,0	24,3	18,3
4	Spen	frameshift_variant	141478882	G	GT	21,0	14,3	14,0	19,3	19,0	26,0	22,2	16,0	14,0	20,0	21,0	19,0
4	Prdm2	frameshift_variant	143132468	A	AT	29,0	29,0	19,0	27,5	24,4	33,0	21,7	32,0	26,4	25,4	24,4	21,5
4	Zfp984	frameshift_variant	147755933	G	GT	29,0	33,0	22,4	32,0	33,0	28,0	27,0	25,4	26,3	24,6	36,0	26,0
4	Exosc10	frameshift_variant	148562765	C	CA	49,0	54,0	54,0	49,0	52,0	51,0	40,0	43,0	44,8	51,0	48,0	39,0
4	Thap3	frameshift_variant	151983211	G	GT	21,3	20,3	21,0	31,0	13,2	19,0	9,3	24,0	25,0	17,0	10,5	11,0
4	Ints11	frameshift_variant	155888064	C	CA	44,0	40,4	54,3	49,3	43,0	55,2	32,4	45,2	28,5	31,3	38,3	33,5
5	Dmtf1	frameshift_variant	9126706	G	GT	17,3	19,3	16,4	20,4	22,4	23,4	21,3	17,3	23,0	20,0	11,3	24,2
5	Kmt2c	frameshift_variant	25314376	C	CA	18,0	18,0	13,0	11,0	13,0	17,0	21,0	20,0	15,2	23,0	22,2	13,4
5	Paxip1	frameshift_variant	27781445	C	CA	24,2	30,0	29,2	30,0	38,0	30,0	27,0	20,5	31,0	21,0	21,2	42,4
5	Bod1l	frameshift_variant	41820668	C	CT	15,2	18,0	15,0	27,0	13,0	15,2	20,0	16,4	18,0	15,5	23,0	15,2
5	Slain2	frameshift_variant	72941310	G	GA	21,0	23,3	23,2	20,3	21,0	16,3	26,0	23,0	28,5	21,3	15,4	20,2
5	Fryl	frameshift_variant	73118529	T	TA	23,2	32,0	20,3	34,4	26,3	26,2	19,3	23,5	26,5	29,2	32,6	24,0
5	Gbp9	splice_donor_variant&intron_variant	105083571	A	T	29,2	22,2	21,5	26,4	23,0	22,0	22,2	32,0	23,0	17,0	22,3	26,0
5	Zfp644	frameshift_variant	106637807	C	CT	23,4	16,0	12,0	23,0	22,0	20,0	12,0	18,0	9,2	16,3	19,0	14,0
5	Cdc7	frameshift_variant	106975534	C	CA	39,2	31,0	31,0	35,3	33,0	44,0	30,4	21,4	29,0	32,0	31,3	34,0
5	Pole	frameshift_variant&stop_gained	110306407	C	CT	33,0	20,3	36,0	30,0	35,0	39,0	16,0	23,0	20,0	13,4	29,0	28,0
5	Ep400	frameshift_variant	110719108	C	CA	39,4	41,5	22,3	33,5	37,3	40,3	33,4	26,5	28,6	35,3	32,5	36,3
5	Sbno1	frameshift_variant	124400075	T	TA	33,5	44,0	29,0	30,3	43,0	46,0	38,0	42,0	38,0	36,5	43,0	30,0
5	Ddx55	frameshift_variant	124568037	G	GA	34,0	28,0	26,0	28,0	28,0	18,2	18,3	19,0	15,4	16,0	28,0	25,0
5	Sfswap	frameshift_variant	129554583	C	CA	28,5	43,0	36,0	38,0	26,0	40,4	36,0	28,4	38,0	30,2	37,0	34,4
5	Ccz1	frameshift_variant	144013036	A	AT	34,0	36,2	37,3	36,5	32,5	37,0	27,2	25,5	41,0	28,3	34,0	37,0
6	Zfp800	frameshift_variant	28243129	G	GT	22,0	24,0	22,0	21,0	22,0	22,0	20,0	17,4	17,2	23,0	22,0	29,0
6	Zfp800	frameshift_variant	28243648	C	CT	24,3	22,0	22,0	20,0	21,4	25,3	24,0	31,0	23,5	28,0	31,0	34,0
6	Exoc4	frameshift_variant	33438478	C	CT	25,3	25,3	30,2	30,2	26,5	34,0	37,0	30,0	35,3	31,3	38,3	27,0
6	Cnot4	frameshift_variant	35078026	G	GT	11,0	14,3	13,5	22,0	16,0	14,3	16,0	14,4	17,0	10,3	20,3	12,0
6	Trim24	frameshift_variant	37919444	G	GA	21,0	14,2	14,0	29,0	35,0	21,0	14,0	16,0	20,3	16,0	21,0	19,4
6	Avl9	frameshift_variant	56753862	C	CA	19,3	9,2	19,0	18,3	15,3	16,3	16,2	19,0	19,4	19,0	13,3	14,2
6	Tet3	frameshift_variant	83404135	G	GT	16,4	20,3	18,0	22,3	19,0	25,0	17,5	24,0	23,0	10,6	16,3	12,3
6	Zfp638	frameshift_variant	83929699	C	CT	26,2	24,0	22,0	31,0	29,0	22,0	25,5	21,0	23,0	29,0	27,0	23,0
6	Raf1	frameshift_variant	115626718	G	GT	46,2	43,0	46,3	43,3	49,3	53,5	48,0	39,5	52,7	37,0	41,8	41,4
6	Wnk1	frameshift_variant	120002239	A	AT	40,2	35,0	26,2	39,0	28,4	38,2	30,0	26,5	37,0	40,0	32,4	38,0
6	Atf7ip	frameshift_variant	136559794	G	GA	27,0	21,3	26,0	25,5	28,0	35,0	21,0	23,0	27,0	32,0	35,0	24,0
6	2810474O19Rik	frameshift_variant	149326547	G	GA	20,0	13,0	17,0	13,0	13,0	18,0	12,0	10,4	16,0	23,0	19,0	18,0
6	2810474O19Rik	frameshift_variant	149328981	T	TA	17,0	20,0	15,0	31,0	26,0	13,3	16,2	21,0	25,0	23,0	21,6	21,0
7	Pnkp	frameshift_variant	44861026	G	GA	16,0	14,3	11,3	8,3	15,0	16,0	15,0	13,0	13,2	14,0	19,3	17,0
7	Prr12	frameshift_variant	45034713	G	GT	23,0	19,3	17,0	16,2	14,3	19,0	17,2	20,0	29,0	23,0	20,0	21,0
7	Nipa2	frameshift_variant	55944520	C	CT	16,4	19,0	14,3	19,0	11,2	15,5	19,4	9,4	15,0	14,4	16,0	18,4
7	Herc2	frameshift_variant	56165230	C	CA	18,3	22,0	14,2	9,3	17,0	17,2	18,4	17,3	16,4	21,4	30,0	10,4
7	Blm	frameshift_variant	80496028	C	CT	21,0	19,2	20,0	23,0	23,5	21,2	10,5	19,0	23,0	18,0	24,2	14,4
7	Rsf1	frameshift_variant	97676199	C	CA	37,0	28,1	29,0	31,0	27,5	30,5	35,0	22,3	25,3	30,3	29,5	26,4
7	Trim12a	frameshift_variant	104306046	A	AT	34,0	25,0	23,0	33,0	25,0	28,0	37,4	27,0	26,0	35,3	35,6	32,0
7	1110004F10Rik	frameshift_variant	116104382	C	CA	20,0	19,0	19,0	27,0	22,0	20,3	18,0	13,0	13,0	19,0	19,0	13,3
7	Knop1	frameshift_variant	118850650	C	CT	37,4	34,3	40,5	41,4	30,5	41,5	23,3	18,3	20,3	27,6	31,4	28,4
7	Knop1	frameshift_variant	118852858	G	GT	22,0	30,2	22,0	15,5	26,0	28,3	19,0	20,2	33,0	21,0	28,0	25,0
7	Knop1	frameshift_variant	118853099	C	CT	31,0	14,4	23,3	27,0	20,2	22,4	10,4	18,0	16,0	18,3	17,1	23,0
7	Zfp646	frameshift_variant	127880426	G	GA	25,0	24,0	26,0	28,0	35,0	32,0	22,0	19,4	18,2	16,6	19,3	13,2
7	Ptpre	frameshift_variant	135659113	G	GA	23,0	13,3	13,2	16,0	19,0	13,3	24,3	21,2	23,3	32,0	29,3	16,4
7	Ppp2r2d	frameshift_variant	138869789	G	GA	18,3	20,0	24,0	19,0	16,3	22,0	21,0	13,3	28,0	20,0	22,0	27,0
7	Zfp511	frameshift_variant	140040300	G	GA	18,0	26,0	19,4	23,0	25,0	23,4	12,3	16,3	21,0	22,4	24,5	23,0
8	Ckap2	frameshift_variant	22177690	C	CT	27,0	26,0	16,0	25,0	23,2	18,2	20,0	13,0	21,0	15,0	17,4	17,0
8	Pcm1	frameshift_variant	41282611	C	CA	35,0	27,3	25,0	33,0	28,4	27,4	31,0	17,3	30,0	25,0	27,3	23,0
8	Naf1	frameshift_variant	66887844	C	CA	21,0	20,0	25,4	24,3	25,3	31,0	19,3	16,0	21,0	18,0	17,0	14,3
8	Atp6v1b2	frameshift_variant	69103449	C	CT	34,3	29,3	39,0	19,3	21,4	21,5	23,6	18,3	25,6	26,4	28,5	24,3
8	Sugp2	frameshift_variant&stop_gained	70243599	C	CT	34,0	24,0	36,0	31,4	23,5	25,5	48,0	33,0	22,3	37,0	37,0	28,0
8	Haus8	frameshift_variant	71256030	C	CT	26,4	24,0	24,4	24,3	24,2	29,5	16,4	17,4	24,2	15,0	29,0	23,4
8	Rad23a	frameshift_variant	84835612	A	AT	35,0	36,0	33,0	39,0	42,0	37,5	29,6	40,0	33,0	34,4	44,0	43,0
8	Lonp2	frameshift_variant	86636577	G	GA	28,0	28,0	23,0	26,5	27,0	36,0	31,0	31,0	15,6	35,0	33,0	19,3
8	Papd5	frameshift_variant&stop_gained	88250699	G	GT	40,0	31,0	25,5	28,0	31,0	36,0	30,0	34,0	39,0	35,0	28,0	38,0
8	Got2	frameshift_variant	95875848	A	AT	27,0	21,0	17,2	31,0	28,0	24,0	24,0	13,3	15,4	14,3	26,0	20,0
8	Dync1li2	frameshift_variant	104440525	C	CT	19,5	25,0	25,0	31,0	25,2	33,0	18,6	18,3	21,0	30,0	28,0	25,5
8	Carmil2	frameshift_variant&splice_donor_variant&splice_region_variant&intron_variant	105688887	GAGGTATGGCAGAATCTGGGAGACCCAAGGCAGCCGAGCCGGAAGAGGTGAGGTTCACAGAGCTGCTCTGTCCAC	G	27,3	77,0	16,5	21,5	20,2	19,4	18,4	20,3	21,4	16,3	18,2	19,4
8	Atmin	frameshift_variant	116956265	T	TA	15,0	26,0	19,0	22,0	17,2	27,0	20,0	22,0	16,3	16,0	13,0	14,4
8	Rbm34	frameshift_variant	126949267	C	CT	41,0	34,0	36,0	33,3	30,0	36,0	23,0	20,8	25,3	25,0	38,0	37,0
9	Panx1	frameshift_variant	15007953	C	CT	31,0	22,3	34,0	35,0	31,0	31,3	31,0	20,6	30,0	33,0	31,2	28,0
9	Cep295	frameshift_variant	15322927	C	CT	22,0	21,0	19,0	21,0	22,0	25,0	13,4	24,0	22,2	19,0	21,0	15,3
9	Zfp317	frameshift_variant	19647386	G	GA	11,2	19,0	16,3	21,0	21,0	28,0	16,0	16,4	18,0	23,0	22,0	23,0
9	Zbtb44	frameshift_variant	31066689	G	GA	30,0	34,2	27,0	29,0	32,2	35,0	30,0	31,0	24,6	34,0	33,0	35,2
9	Nfrkb	frameshift_variant	31399989	G	GT	21,2	21,0	16,3	15,4	15,3	17,3	20,0	16,3	21,0	19,0	24,4	20,4
9	Srpr	frameshift_variant	35213419	C	CA	29,4	22,0	31,0	25,4	27,3	39,0	24,3	25,0	23,2	25,3	22,2	24,2
9	Sc5d	frameshift_variant	42255374	C	CT	15,3	9,5	12,2	22,0	11,3	23,0	17,0	10,2	9,3	14,2	11,4	18,0
9	Ddx6	frameshift_variant	44623668	C	CA	31,0	32,0	18,4	28,0	28,0	24,0	28,0	26,0	15,5	28,0	27,0	18,2
9	Kmt2a	frameshift_variant	44847644	G	GT	29,0	32,0	18,0	32,5	38,0	35,0	45,5	31,5	41,0	38,0	34,5	12,4
9	Kmt2a	frameshift_variant	44847772	C	CT	39,0	41,5	24,0	37,0	28,0	43,0	40,6	37,0	41,0	45,7	43,6	30,0
9	Npat	frameshift_variant	53570602	C	CA	14,0	17,2	21,0	20,5	20,3	25,0	11,2	22,0	19,0	9,3	27,0	29,0
9	Cul5	frameshift_variant	53629213	G	GT	20,2	23,3	19,0	19,0	19,0	27,0	19,0	10,4	28,0	21,0	25,0	17,0
9	Neil1	frameshift_variant	57143800	C	CT	20,2	19,0	22,2	12,4	12,3	18,2	21,2	20,0	17,3	17,0	17,2	15,0
9	Herc1	frameshift_variant	66434550	G	GA	14,0	15,0	12,2	15,0	21,0	19,0	16,2	21,0	17,0	13,4	21,0	13,0
9	Usp3	frameshift_variant	66562660	G	GT	38,4	36,4	45,2	49,0	55,2	44,3	44,6	34,4	48,5	33,5	50,3	39,4
9	Ice2	frameshift_variant	69417085	C	CA	30,2	29,0	30,0	33,0	24,0	26,0	24,0	25,0	12,4	27,3	27,0	11,0
9	Rnf111	frameshift_variant	70476371	C	CT	27,0	22,0	14,5	29,0	21,3	22,5	22,8	24,7	19,5	29,6	37,6	27,4
9	Tex9	frameshift_variant	72461933	G	GT	17,4	17,0	21,0	23,0	22,0	22,3	21,0	21,0	18,3	22,0	20,3	18,0
9	Rsl24d1	frameshift_variant	73122284	G	GA	13,3	19,0	19,3	20,0	13,0	19,0	18,0	19,0	16,2	15,2	24,0	18,0
9	Phip	frameshift_variant	82871453	G	GT	29,0	37,0	21,0	33,0	36,0	36,2	39,0	34,8	39,0	40,0	41,0	43,4
9	Phip	frameshift_variant	82900687	C	CT	33,0	39,0	23,0	39,0	23,5	28,0	21,0	28,0	36,0	41,0	27,5	21,4
9	Ibtk	frameshift_variant	85713628	T	TA	25,3	29,4	27,0	31,2	20,0	33,4	29,3	28,4	19,2	26,3	25,2	28,0
9	Ibtk	frameshift_variant	85721306	C	CA	30,3	29,0	20,3	28,3	21,2	26,2	24,3	27,0	25,0	21,4	23,3	23,3
9	Dopey1	frameshift_variant	86520669	G	GA	17,3	14,2	18,3	18,0	11,0	22,3	16,0	18,0	18,3	12,2	12,3	15,0
9	Syncrip	frameshift_variant	88463108	G	GT	26,2	43,0	22,5	28,4	38,0	35,0	18,2	34,0	31,5	37,0	44,0	41,0
9	Xrn1	frameshift_variant	95988878	C	CA	22,4	17,4	16,0	27,3	26,0	36,0	27,0	26,0	28,3	26,2	22,2	24,0
9	Xrn1	frameshift_variant	96011237	C	CA	16,4	17,3	20,0	20,0	25,0	17,0	28,0	19,0	15,2	21,0	17,3	23,0
9	Tfdp2	frameshift_variant	96297705	G	GA	16,0	17,0	16,0	14,3	13,0	20,0	25,0	10,4	25,0	13,0	19,0	24,0
9	Atp2c1	frameshift_variant	105418613	G	GT	22,0	12,2	23,0	19,0	20,0	16,0	22,0	13,4	19,0	17,0	21,0	11,2
9	Map4	frameshift_variant	110071037	G	GA	11,2	11,2	19,0	10,4	18,3	14,0	21,0	15,0	25,0	13,3	25,2	10,2
9	Map4	frameshift_variant	110072627	C	CA	19,0	15,0	12,0	15,0	21,0	23,0	17,3	21,0	20,0	17,3	22,0	20,0
9	Epm2aip1	stop_lost	111273781	A	T	19,0	25,0	32,0	37,0	31,0	32,0	24,0	30,0	24,0	36,0	30,0	24,5
9	Nktr	frameshift_variant	121749150	G	GA	32,3	40,0	24,4	52,0	42,2	48,0	43,0	27,6	45,0	43,0	39,0	48,0
9	Kif15	frameshift_variant	123018107	G	GA	33,0	41,0	29,0	27,3	27,3	37,0	24,0	27,0	31,3	15,2	32,0	24,4
9	Zdhhc3	frameshift_variant	123078275	G	GT	36,0	39,3	35,0	31,3	23,0	39,0	36,0	20,5	26,3	34,0	22,2	28,2
X	Thoc2	frameshift_variant	41830725	G	GA	37,0	26,0	18,3	35,0	30,3	37,0	25,3	33,0	30,5	34,0	34,2	23,2
X	Atp11c	frameshift_variant	60307224	G	GA	28,3	13,5	20,0	22,4	29,3	24,5	20,2	22,0	26,2	17,2	24,4	14,2
X	Hcfc1	splice_acceptor_variant&intron_variant	73948288	T	G	23,3	27,0	20,0	31,3	23,5	28,3	25,0	22,0	27,4	29,4	25,0	34,2
X	Igbp1	frameshift_variant	100494425	C	CA	35,4	35,0	37,0	38,0	28,0	28,5	34,0	28,2	36,0	33,6	35,3	29,0
X	Taf1	frameshift_variant	101562949	C	CA	37,0	34,5	26,3	31,2	38,3	34,3	29,4	24,0	32,0	29,0	26,4	29,5
