# Supplementary material for: Restricted cell cycle is essential for clonal evolution and therapeutic resistance of pre-leukemic stem cells
Source: Nat Commun. 2018 Aug 30;9:3535. doi: 10.1038/s41467-018-06021-7 (PMC6117297; doi:10.1038/s41467-018-06021-7)
Supplement: Supplementary file 6 — Supplementary Data 3 [file 41467_2018_6021_MOESM6_ESM.xlsx]

## Sheet: Genes LogFC>1or<-1 p21 v wt
Sheet LogFC>1or<-1 p21 v wt Genes differentially expressed more than 2-fold (LogFC>1 or <-1) in p21-deficient DN3 cells, as compared to wild-type (wt) controls.
Gene	Log FC	FDR
Cdkn1a	-1.6697	5.89341e-10
Prss41	5.15199	0.000488391
Gm10653	3.22554	0.00430677

## Sheet: Genes LogFC>1or<-1 Lp21 v L
LogFC>1or<-1 Lp21 v L Genes differentially expressed more than 2-fold (LogFC>1 or <-1) using a False Discovery Rate (FDR) of 0.01 in DN3 cells from Lmo2Tg;p21-/- mice, as compared to Lmo2Tg mice.
Gene	Log FC	FDR
Gnat1	-7.38707	2.46968e-08
Dbx1	-6.77121	2.81181e-06
Arntl2	-5.99401	0.00337506
Apol8	-5.87896	8.38351e-07
Nr4a3	-5.61716	2.81133e-07
Adra2a	-5.39794	9.88e-07
Egr4	-5.39628	6.10634e-06
Nlrp3	-4.96849	1.85091e-07
Fosl2	-4.91483	9.13313e-09
Mchr1	-4.68051	3.11534e-10
Gcnt3	-4.66497	5.7537e-06
Atf3	-4.64845	3.16454e-06
Klf4	-4.51664	0.00258468
Cxcl10	-4.44559	1.18406e-05
Ramp3	-4.4094	1.16011e-05
Slc35d3	-4.28743	1.72675e-05
Nap1l3	-4.2487	1.66855e-07
Trim71	-4.24817	0.000448047
Ptgs2	-4.20248	0.00953508
Cfh	6.76009	1.2896e-05
Hey1	-4.18858	0.000127063
Sik1	-4.17772	9.87664e-08
Fzd9	-4.13425	7.32643e-14
Gpr3	-4.13372	5.45915e-06
Gp49a	-3.72912	1.92593e-07
Hspa8	-0.721089	1.75421e-14
Maff	-3.69059	1.70115e-11
Plaur	-3.6452	3.6979e-09
Fam110c	-3.64504	0.0018145
Chrm4	-3.63617	0.000145415
Rasgef1b	-3.57615	0.000110027
Zcchc14	-3.4997	0.000802233
Dbr1	-0.823943	7.32643e-14
C4b	5.07516	4.97555e-07
Nr4a1	-3.49027	1.61809e-19
Nr4a2	-3.45967	2.37695e-10
Plk2	-3.44426	0.000224425
Zfp622	-0.990213	2.58826e-13
Smad7	-0.998113	2.61705e-13
S100a9	5.02044	0.000786459
Sgk1	-3.42756	1.40848e-16
1700019B03Rik	-3.42456	0.00560567
Rnd3	-3.39329	0.0161121
Fosb	-3.31447	0.00334029
Dmbt1	-3.27195	0.00128445
Trib1	-3.26385	7.10901e-14
Hist1h2ac	-3.262	0.00435885
Gm20199	-3.24103	0.000505035
Egr3	-3.18764	0.000542909
Fn1	4.21533	9.81107e-06
Twf1	-0.980356	6.34248e-12
Foxj1	-3.16847	1.16011e-05
Tnfsf11	-3.16819	2.6659e-06
Mcl1	-0.931463	1.4174e-11
Cbx4	-0.846516	1.44198e-11
Dusp5	-3.14634	5.17847e-17
2810459M11Rik	-3.13495	1.64188e-05
Lrrtm2	-3.11658	0.00279243
Dnajb1	-0.747725	2.53283e-11
H3f3b	-0.765036	2.77415e-11
Hist1h2bb	-3.08624	9.14558e-05
Egr1	-3.05194	7.19106e-15
Insm1	-3.00293	3.54519e-06
Hmga2-ps1	-2.9865	5.73345e-06
Cdh15	-2.97151	0.0021692
Gpr153	-2.95599	0.000565729
Tmem186	0.947239	7.48956e-11
Eif1	-0.872654	7.48956e-11
Tra2a	-0.815711	9.44463e-11
Pim3	-0.98198	1.04814e-10
Ngp	3.90345	0.00333301
Rasl10a	-2.94683	0.00333822
Tnfaip3	-2.89459	6.27323e-11
Mex3c	-0.996005	2.13802e-10
Tceal1	-2.89387	8.95267e-06
Cytip	-0.938711	2.43639e-10
S1pr1	-2.87714	0.000299223
Zfand2a	-2.87063	5.68505e-17
Snx18	-2.85914	8.70386e-13
Tspyl1	-0.731931	2.81356e-10
Tiparp	-2.8531	8.53772e-18
Zfp874a	0.935877	3.39496e-10
Mir22hg	-2.84291	3.40966e-06
Hist1h1c	-2.83355	1.14127e-05
Tra2b	-0.75884	6.24601e-10
Fem1c	-0.971633	6.79985e-10
Atf4	-0.972314	1.13282e-09
Ifrd1	-0.864745	1.2311e-09
Alkbh5	-0.687292	1.25661e-09
Plk3	-2.80877	1.60696e-13
Rab33b	-0.729332	1.44431e-09
Pcmtd2	0.970951	1.63805e-09
S100a8	3.85519	0.00852836
Rilpl2	-0.892585	1.95207e-09
Wdr45b	-0.930466	3.08533e-09
Akt3	0.882795	3.09353e-09
Nrarp	-0.964477	3.47189e-09
Smndc1	-0.791555	3.6979e-09
Fam83d	-2.74493	1.01488e-15
Samd11	-2.74289	8.09019e-06
Gm16853	-2.72725	0.00437237
Thsd4	3.82852	1.14154e-07
Col9a2	-2.68348	0.0498127
Josd1	-0.588403	6.87886e-09
Arl4c	-0.680047	8.00862e-09
Metap2	-0.793793	8.00862e-09
Alox15	3.82322	6.39034e-05
Cd69	-2.62086	7.80324e-06
Haus2	-0.717308	9.87902e-09
Neo1	3.81169	6.31719e-12
Nfkbiz	-2.61336	1.62222e-08
Eid3	-2.59504	3.78345e-08
Itprip	-0.630875	1.14114e-08
Sfpq	-0.694162	1.22722e-08
Crot	0.744303	1.25189e-08
Exo5	0.940506	1.39133e-08
Cdkn1a	-2.58459	3.49508e-23
F5	3.71145	1.72098e-05
3830403N18Rik	-2.57552	0.000363483
Taf1d	-0.743164	1.64789e-08
Ccrl2	-2.5422	0.000501112
Spry4	-2.53758	6.29075e-06
Abhd15	0.920354	2.46968e-08
Vamp3	-0.753539	2.65481e-08
Zfp160	0.97334	2.78132e-08
C1qc	3.44209	0.00169922
Slc3a2	-0.993243	2.81445e-08
Thbs1	3.28504	0.000137567
Rsl1d1	-0.642628	2.92398e-08
Pno1	-0.670249	3.17362e-08
Cpeb2	-2.49726	0.000186362
Spry2	-2.4954	2.28818e-07
Olfr1507	-2.45114	0.0318246
Snord16a	-2.43936	4.85932e-10
Hist1h2bg	-2.4321	0.016485
App	3.28086	4.13789e-05
Vill	3.13765	5.47057e-08
B630005N14Rik	0.797404	4.82122e-08
Ltf	2.89026	0.0221361
Strap	-0.7018	5.49837e-08
Brd2	-0.627621	5.49837e-08
Zfp322a	0.99913	5.77052e-08
Sfr1	-0.708372	6.06886e-08
Zfc3h1	0.823561	6.1832e-08
Snhg1	-0.767777	6.47313e-08
Mgat1	0.787262	7.11199e-08
Kctd12	-0.837987	7.42278e-08
Nufip1	-0.724582	7.64782e-08
Zscan26	0.608606	7.75763e-08
Serpinb1a	0.797204	7.99754e-08
Siah2	-2.43192	3.49508e-23
Stat4	0.594912	8.64578e-08
Tob1	-2.43037	2.10595e-12
Chst12	0.91048	9.04675e-08
Ccnl1	-0.83617	9.0518e-08
Emr1	2.80353	0.000176113
Hbp1	0.628732	9.4588e-08
Tbxa2r	0.986096	9.61874e-08
Snora75	-2.42693	2.93013e-07
Klf11	-2.39435	5.37622e-10
Klhl11	-0.982202	1.00972e-07
Dmrtc2	2.63433	0.00574644
Zfp935	0.81808	1.13165e-07
Mpeg1	2.57117	0.000204229
Nfkbia	-2.36837	1.18199e-06
1810026B05Rik	-0.855669	1.19253e-07
Zfp217	0.925007	1.22105e-07
Smad5	0.850678	1.30918e-07
Cux2	2.36133	0.00607251
Gramd3	-2.35058	0.00610801
Tenc1	-2.34813	0.00029756
Chrna2	-2.34529	0.0040157
Vwa5a	0.634983	1.66793e-07
Mafb	-2.34377	6.61981e-07
Clec11a	2.34022	8.61296e-14
Msl2	-0.636923	1.74249e-07
Trim12c	0.809189	1.83595e-07
Lrrc4	-2.31987	0.00678537
Dnajb9	-2.3176	1.06084e-15
Zbtb10	-2.31631	1.23793e-05
Trp53inp2	-2.3152	2.05354e-12
Hist2h2bb	-2.29508	0.000335517
Gm20594	-2.28932	0.00011435
Dusp6	-2.28497	1.44327e-08
BC037034	0.950581	2.81133e-07
Insl5	-2.28254	1.2644e-09
Fam46c	-2.28073	0.0197137
Mex3b	-0.844578	3.8179e-07
Slc25a25	-0.998622	3.91287e-07
Etf1	-0.7015	3.94815e-07
Rnf138	-0.69575	4.24002e-07
Klf10	-0.848748	4.3115e-07
9330159F19Rik	-2.27308	4.47882e-05
Lilrb4	-2.25751	0.0031595
Nfe2l2	0.893012	4.68155e-07
Bcl10	-0.802862	4.68155e-07
Prg4	2.09784	1.29149e-05
Zfp760	2.08094	6.40709e-16
Zbtb34	0.774077	5.27211e-07
Smim13	-0.679902	5.35297e-07
Rbm15	-0.707102	5.52123e-07
Ddx21	-0.557399	5.64316e-07
Hsp90aa1	-0.719916	5.7533e-07
Klf16	-0.583197	6.25835e-07
Rab5a	-0.782067	6.5481e-07
Trcg1	-2.20694	0.0029736
Pigc	0.984107	6.8332e-07
Polr2d	-0.58171	6.8332e-07
Per1	-2.196	1.56267e-12
Chmp1b	-0.62792	7.14226e-07
Morf4l2	-0.638799	7.54936e-07
Rnf43	1.93361	0.000265944
Spon1	-2.18813	5.97288e-05
Kbtbd2	-0.666124	8.2953e-07
Hist1h1a	-2.17799	0.00184299
Gcnt2	-2.17556	3.15387e-06
Chka	-0.734749	8.75942e-07
AW046200	1.92054	0.00752029
Mir3061	-2.17336	1.92844e-05
C3	1.88123	0.0462484
Pgpep1	0.916287	1.01182e-06
Golph3l	0.568168	1.12993e-06
Il16	0.973024	1.18199e-06
B3galt2	-2.14553	1.41847e-06
Dusp1	-2.12013	0.00346689
Zscan2	0.988502	1.21158e-06
Spry1	-2.10677	7.95745e-23
Hsp90ab1	-0.546157	1.24627e-06
Ranbp6	-0.519723	1.24627e-06
Sirt1	-0.583689	1.25459e-06
Gimap1	0.603065	1.30726e-06
Rassf2	0.775624	1.33816e-06
Egr2	-2.10316	2.87166e-06
Jrkl	0.851387	1.40014e-06
Fam84b	-0.869647	1.41459e-06
Snord95	-2.09991	1.04102e-05
Xlr3b	1.83703	0.000406456
BC017643	0.805356	1.55298e-06
Slc16a8	-2.0873	0.0402989
Ogfr	-0.575155	1.70832e-06
Csf1r	1.7902	0.0469785
AW146154	0.918326	1.76236e-06
Insig1	-0.592871	1.77641e-06
Med29	-0.916568	1.82863e-06
Snai1	-2.07249	0.00101958
Kctd1	0.788579	2.01716e-06
Mmgt2	0.703733	2.25379e-06
Hbs1l	-0.640434	2.27567e-06
Zfp36l1	-0.728857	2.27567e-06
Pkmyt1	-0.657252	2.31833e-06
Lyz1	1.74882	0.00357971
Hjurp	-0.828648	2.44213e-06
Zfp790	0.865503	2.46145e-06
Slc30a7	0.609876	2.48222e-06
Shprh	0.780401	2.55364e-06
B4galt7	0.892176	2.61389e-06
Lyz2	1.70054	9.02284e-09
Col23a1	-2.04744	4.16629e-05
Snora64	-2.03914	1.15348e-07
Trim17	1.69123	2.99724e-05
Crebrf	0.659779	2.85375e-06
Abhd13	-0.488749	2.85937e-06
Zfp560	0.834447	2.8688e-06
Snord53	-2.03758	3.28128e-08
Zfp281	-0.613694	3.15387e-06
Hk2	-0.970892	3.15387e-06
Id2	-2.03692	2.03012e-12
Id1	-2.02569	0.00171328
Ier3	-2.01035	0.00171049
Polk	0.667051	3.24557e-06
Slc2a4rg-ps	0.889078	3.3449e-06
Mir7-1	-1.99905	0.000181914
Rasa3	0.545875	3.4796e-06
Ing3	-0.560089	3.49837e-06
Rgs2	-1.99468	7.00377e-07
1700020I14Rik	0.732552	3.58754e-06
Traf4	-0.608784	3.64917e-06
Art4	0.830957	3.66418e-06
Tsr2	-0.580843	3.69754e-06
6330403M23Rik	1.66978	1.30918e-07
Ube2s	-0.741712	3.80385e-06
Slc2a1	-0.873521	3.94667e-06
Snord2	-1.98949	1.58947e-10
Gpatch3	-0.980206	4.07021e-06
Magoh	-0.537189	4.07021e-06
Ubc	-0.953636	4.07021e-06
Cep57	-0.630728	4.07021e-06
Aff3	0.745084	4.07021e-06
Ogt	0.759383	4.21316e-06
Tsc22d1	-0.914376	4.21382e-06
Spata2	-0.590757	4.60729e-06
Fbxo3	0.526229	4.63253e-06
Myo1e	1.66237	0.0165375
1700012D14Rik	1.64983	0.00722621
Gtl3	-0.518368	4.77978e-06
Zfp397	0.913017	5.01491e-06
Slc35e4	-1.98189	0.000414712
Kti12	-0.555645	5.19375e-06
Cdc42ep3	0.665606	5.29045e-06
Hspd1	-0.567359	5.29045e-06
B230219D22Rik	0.581295	5.29045e-06
Usp40	0.706092	5.4165e-06
Pde4b	-1.97867	2.4006e-11
Hbegf	-1.96741	0.000994491
Il21r	0.936494	5.63218e-06
Papd7	-0.572021	5.72147e-06
Nampt	-0.594498	5.72147e-06
Hist1h2bc	-1.91586	1.23386e-06
A3galt2	-1.90153	0.0129868
Bud31	-0.505757	5.7537e-06
Phlda1	-0.999168	5.94548e-06
Zfp212	-0.693046	6.03365e-06
Vimp	-0.652549	6.03572e-06
Fbxl22	-1.89593	7.41868e-05
Olfr543	-1.89585	0.000399661
Cep170	0.545631	6.29908e-06
Trmt1l	0.554594	6.4045e-06
Padi6	-1.88639	0.00584448
Dennd6a	0.504843	6.60772e-06
Fam63b	0.701684	6.70958e-06
Zfp71-rs1	0.604023	6.94646e-06
Selk	-0.524068	7.32768e-06
Zfp961	0.774157	7.45472e-06
Fsd1	-1.88543	0.0227694
Tbc1d10c	0.651219	7.63755e-06
Mob3a	0.621912	7.74998e-06
Klf6	-1.87827	1.6613e-06
Tctex1d1	-1.87825	0.00230524
Ccno	-1.86978	0.0193639
Taz	0.563919	7.90274e-06
Zfp26	0.615248	7.96867e-06
Eif4g2	-0.462192	8.03911e-06
Zc3h12a	-1.86138	4.00988e-14
Sdc3	1.6382	0.0282852
Zfp866	0.871027	8.21906e-06
Rbm3	-0.615362	8.40161e-06
Pde12	-0.510048	8.5023e-06
Dsel	-0.825872	8.74962e-06
Camkk2	0.642099	8.7567e-06
Stc1	-1.84872	9.3425e-06
Sgtb	-1.84507	0.039455
Rag2	0.965836	9.08788e-06
Il2rb	1.60695	0.00178266
Jam3	-1.82772	6.25659e-05
Snora28	-1.81362	7.99754e-08
Zfp763	0.862394	9.45099e-06
Sgsh	0.891027	9.64138e-06
Cpne1	0.524932	9.71579e-06
Evi2b	0.64954	9.71579e-06
Vmn2r84	1.58097	0.00026947
Zbtb26	1.57571	9.12846e-08
Gm2011	1.5523	0.00547932
Tpm4	0.551843	9.97348e-06
Miip	0.479887	1.02013e-05
Rab5b	0.687409	1.03301e-05
Tatdn2	-0.5446	1.04102e-05
Smoc1	-1.81082	0.00267395
Sike1	0.561103	1.04678e-05
Cacybp	-0.492659	1.09368e-05
D8Ertd738e	-0.502538	1.13018e-05
Cd24a	-0.485344	1.13131e-05
Fam209	-1.8102	0.000531738
Sertad1	-1.8052	6.47618e-06
Gm20300	0.977991	1.16011e-05
AA414768	-1.799	0.024333
2310015A10Rik	1.53095	4.59175e-08
Zbtb24	0.616517	1.16011e-05
Slc26a10	-1.79023	0.000429072
Pnrc1	-1.77468	1.97813e-13
Zfp260	0.635853	1.20294e-05
Ppard	0.713552	1.20353e-05
Tor4a	0.88922	1.21911e-05
Ppan	-0.49051	1.23223e-05
Efnb2	-1.77405	0.00924278
Ythdf1	-0.538009	1.24503e-05
Ubl3	-0.666771	1.25712e-05
Nr1d2	-0.745498	1.27313e-05
Zfp113	0.862596	1.2799e-05
Zfp229	1.50426	1.29358e-10
Rbm22	-0.501381	1.29149e-05
Tmem140	1.49344	0.026199
Gpr65	0.837373	1.36849e-05
Irgm2	1.4787	7.87947e-07
Tmem106b	0.545678	1.38911e-05
Mov10	0.77466	1.38985e-05
Tbcel	0.732536	1.39787e-05
Frat2	-0.885321	1.40261e-05
Txnip	0.706062	1.41658e-05
Irs2	-1.76144	3.64648e-07
Lrrc4b	1.47684	0.0363384
Clec2d	1.45695	1.45299e-05
Ube2j1	-0.499243	1.46326e-05
Sub1	-0.515796	1.47842e-05
Heatr5a	0.491805	1.51813e-05
Tex30	-0.545151	1.51813e-05
Lyrm9	0.746469	1.55841e-05
Osbpl1a	0.516931	1.60262e-05
Zfp87	0.946565	1.60645e-05
Fam212a	-1.75662	1.03204e-08
Bai2	1.45445	0.00213762
Calcrl	0.684624	1.7252e-05
Pde1c	-1.75379	0.0330845
Taf9	-0.49878	1.72675e-05
Slc20a1	-0.61325	1.75184e-05
E330033B04Rik	1.43019	0.000351137
Sall2	0.618873	1.80728e-05
Hnrnpa1	-0.91708	1.8204e-05
Rasd1	-1.75266	0.0153854
Spty2d1	-1.74674	1.27458e-17
Fastkd5	0.853374	1.96242e-05
Lysmd1	0.693857	1.96242e-05
Mrps30	-0.545242	1.96242e-05
Zfp799	0.703122	1.97509e-05
Dnaja2	-0.479347	2.02604e-05
Eif4a2	-0.562151	2.02604e-05
Zfp174	1.43009	0.000126541
Sowahc	-1.73922	0.0256215
Ms4a6c	1.42779	1.75487e-05
Pigv	0.906452	2.16048e-05
Uck2	-0.513579	2.19319e-05
Mir93	-1.738	0.0445673
Smarcd3	1.42052	0.000120518
Ddx3x	-0.581362	2.25415e-05
Ppp1r15b	-0.54232	2.32522e-05
Ttc14	0.660172	2.35194e-05
Ythdf2	-0.590655	2.42038e-05
Ahr	-0.638463	2.46089e-05
Homez	0.772082	2.46089e-05
Dhrs3	0.69953	2.4672e-05
Ccdc71	0.642321	2.4741e-05
Pik3ip1	0.675566	2.56715e-05
Ncl	-0.506294	2.56715e-05
Bloc1s4	-0.694766	2.58748e-05
Mettl7a1	0.701287	2.58748e-05
Ptrhd1	-0.873639	2.58748e-05
Cwf19l2	0.489841	2.61546e-05
Dclre1b	0.693104	2.6476e-05
Bach1	-0.708669	2.6476e-05
Mrto4	-0.52521	2.67086e-05
Cep97	0.759655	2.6774e-05
Btbd10	-0.578058	2.68084e-05
Srsf5	-0.756197	2.69785e-05
Mbd4	0.513619	2.69785e-05
Fkrp	0.740026	2.70888e-05
AI837181	0.642473	2.7598e-05
Tmc8	0.715869	2.77311e-05
Usp22	-0.501967	2.77364e-05
BC025920	0.963638	2.83069e-05
Leprotl1	0.533344	2.88748e-05
Spg20	0.512424	2.98703e-05
Xlr3a	1.41801	0.0258514
Zrsr1	-0.862694	3.02178e-05
Gm11648	0.956396	3.0468e-05
Elovl6	0.547817	3.26092e-05
Ccm2	0.582842	3.29364e-05
Gm5595	0.903254	3.40964e-05
Tmem45a	1.39148	0.0447228
Tcp11l2	0.66822	3.6264e-05
Arl4a	-0.544035	3.67636e-05
Cdc37l1	0.701855	3.7526e-05
Stoml1	0.56606	3.75274e-05
Gucy1a3	1.38631	0.00258777
Zfp758	0.695101	3.75274e-05
Marcksl1	-0.553596	3.76334e-05
Snhg5	-0.597529	3.76334e-05
S1pr4	0.646732	3.77796e-05
Parp11	0.885693	3.82142e-05
Errfi1	-1.71334	3.7277e-12
Lfng	0.853731	3.92703e-05
Snord22	-0.95361	3.92703e-05
Dcaf12	0.510756	3.93903e-05
Hnrpdl	-0.666278	3.96251e-05
Mrpl9	-0.43797	3.96251e-05
Zfyve16	0.760877	3.96251e-05
Rnasel	0.668667	4.08865e-05
Crlf3	0.500452	4.08865e-05
Zfp598	-0.458483	4.08865e-05
Dennd1c	0.58119	4.08865e-05
Rsl1	0.930374	4.08865e-05
Ccr7	1.38612	4.8097e-05
Spsb2	-1.68042	0.00236491
Cd163l1	1.33841	0.000785741
Cnbp	-0.455159	4.29336e-05
Ccl4	-1.66642	0.0060836
Stat2	0.512846	4.49203e-05
Zfp874b	1.32978	1.03204e-08
Ptpre	0.58879	4.65823e-05
Golga1	0.782436	4.69222e-05
Arrdc2	0.738432	4.80263e-05
Snord52	1.32642	0.0133631
Uqcrfs1	-0.518051	4.81867e-05
Mlec	0.53791	5.1252e-05
Tgoln1	-0.507328	5.18174e-05
Derl1	-0.503294	5.18728e-05
Zfp472	-0.801895	5.18728e-05
Snx20	0.733259	5.18728e-05
Vps37a	0.590161	5.29483e-05
Zfp644	0.467095	5.31715e-05
Serp1	-0.48579	5.32398e-05
4632415K11Rik	0.69204	5.44034e-05
Slc25a40	0.816006	5.61157e-05
Zfp677	0.824178	5.78294e-05
Map9	1.30106	1.43593e-05
Cdca8	-0.695503	5.79739e-05
Stat3	0.548765	5.79857e-05
Zfp945	0.65478	5.92229e-05
Ier5	-1.65919	9.69582e-08
Cpt2	0.787077	5.97288e-05
Pja2	0.516138	5.97288e-05
Tomm20	-0.532649	6.04534e-05
Tnfrsf14	0.79081	6.12324e-05
Armcx1	0.875249	6.21574e-05
Tsc22d2	-0.604516	6.23989e-05
Sv2c	-1.63309	0.00966732
Elmod2	0.684316	6.341e-05
Gm20939	1.29322	0.000207715
Psd	-1.61876	5.51273e-06
Eif5	-0.53711	6.41175e-05
Srfbp1	-0.542069	6.41175e-05
Traf6	-0.470055	6.41175e-05
Srsf3	-0.430022	6.46473e-05
Npm1	-0.513655	6.47677e-05
Gadd45b	-1.61688	0.0137768
Hnrnph1	-0.522876	6.70246e-05
Lcmt2	-0.690544	6.7433e-05
Zc3hav1l	0.58589	6.90519e-05
1110032F04Rik	-0.878876	6.95263e-05
Tmem181c-ps	0.929774	6.95263e-05
Gm20139	1.28856	0.00567544
Marcks	0.555039	7.03034e-05
BC030336	0.547274	7.03034e-05
Srp9	-0.440068	7.0915e-05
Grpel1	-0.553611	7.1381e-05
Dcaf17	0.626568	7.1381e-05
Zkscan7	0.781727	7.1381e-05
Zc3hav1	-0.612679	7.19157e-05
Pars2	0.946771	7.26824e-05
Add3	0.399806	7.38776e-05
Fasl	-1.60488	0.00201542
Ccsap	-0.898152	7.44413e-05
Cdyl2	0.708316	7.46327e-05
Itgb3	0.830431	7.48627e-05
Snx5	-0.497447	7.65383e-05
Atg7	-0.57584	7.65756e-05
Kpna1	-0.713832	7.76484e-05
Trim34a	0.715982	7.88784e-05
Srgn	-0.526415	7.98956e-05
Gatsl2	0.694634	7.991e-05
Hspa9	-0.478414	8.1331e-05
Got1	-0.615123	8.28223e-05
Cdr2	-0.927155	8.29296e-05
Zfp930	0.907362	8.29296e-05
P2rx7	0.726642	8.39695e-05
Ltb	0.594818	8.42487e-05
Rbm5	0.599978	8.48248e-05
Foxm1	-0.638496	8.54835e-05
Mis12	0.575899	8.54835e-05
Otud6b	-0.446745	8.55676e-05
Fam228a	1.27849	0.00883662
Cdca5	-0.752434	8.5768e-05
St6gal1	0.703091	8.77563e-05
Syde2	-0.593439	8.93912e-05
Uchl3	-0.466073	8.98976e-05
4933411K20Rik	0.634138	9.02e-05
Leng8	0.487385	9.03504e-05
Snord55	-1.60197	0.0327037
Mapk6	-0.43964	9.21714e-05
Lrrc58	-0.533232	9.50391e-05
Pcna	-0.523669	9.50802e-05
Dbf4	-0.504621	9.63248e-05
Inpp5b	0.534772	9.66015e-05
Ypel3	0.525559	9.78779e-05
Cnih	-0.491699	9.92141e-05
Zfand5	-0.433331	9.92141e-05
Cdkn2d	-0.514864	9.92141e-05
Cenpa	-0.579848	9.98703e-05
Snrpd1	-0.524581	0.000100132
Abhd4	0.593369	0.000100132
Fbxo46	0.875175	0.00010169
Zfp367	-0.861232	0.000102577
Snord69	-1.60163	3.21005e-06
Nrp1	-0.936771	0.000107615
Hmgn2	-0.599731	0.000108787
Zfp456	0.844519	0.000108787
Slc14a1	0.610671	0.00010973
Nap1l5	-1.59719	0.02979
Pla2g12a	-0.482941	0.000110406
Serpinb9	0.653288	0.000110556
Rarg	1.25907	0.026576
Mir142	-1.58963	0.00939165
Lrrc47	-0.416128	0.00011536
Ticrr	-0.677127	0.00011691
Lysmd4	0.916817	0.000118474
Pglyrp2	0.64928	0.000118474
Gpr182	1.24932	0.0265424
Gtdc2	0.942915	0.000122104
Klhl24	0.553244	0.000122946
Frs3	1.24875	0.00914257
Emc9	1.24472	0.0307031
0610030E20Rik	0.58959	0.000126541
Zfp36	-1.58525	0.0106058
Atxn3	0.582389	0.000127079
Olfr644	1.23848	0.013221
Rad52	0.578944	0.000135133
Nop58	-0.484664	0.00013674
Zfp712	0.854177	0.00013674
Lrrc33	0.648969	0.000137278
Fam20a	1.23446	0.0443883
Cdca3	-0.68738	0.000139091
Sfxn3	0.584141	0.000139817
Gemin4	0.808423	0.000140082
Paf1	-0.375005	0.000140159
Gm16998	-1.58389	0.00815539
Lyar	-0.498619	0.000142199
Rps2	-0.444254	0.000143597
Diap3	-0.575954	0.000144886
Zfp146	0.408116	0.000145391
Taf7	-1.57778	5.16202e-23
Plcd4	-1.57499	0.0285048
Etaa1	-0.601399	0.000145796
Stk10	0.487073	0.000149044
Dnalc1	0.935928	0.000151357
Pom121	-0.546613	0.000152217
Zfp286	0.766138	0.000155011
Ptbp1	-0.440807	0.000155011
Gys1	0.531674	0.000155092
Zfp943	0.670735	0.000155092
1300002E11Rik	0.609203	0.00015533
Ska3	-0.680251	0.000155753
1810026J23Rik	-0.431368	0.000155763
Mecp2	0.543405	0.000157136
Pik3cg	0.436813	0.000160397
Traip	-0.650699	0.000162951
F2rl2	-1.56799	0.00595046
Fbxo33	-1.56541	1.56267e-12
Fam120c	0.502045	0.000167206
Ldlrad4	0.708278	0.000167418
Fam78a	0.546033	0.000167433
1700052N19Rik	0.480408	0.000172242
Gm11346	1.22165	0.00230871
Mplkip	0.537531	0.000178904
Pdgfa	-1.56498	0.0471049
Dnajc28	0.938534	0.000181914
Utp14b	-1.55027	3.48988e-11
Tuba1b	-0.538751	0.000189512
Ireb2	0.436881	0.000189943
Tmem30a	0.411421	0.000195218
Rabgef1	-0.893737	0.000197277
Prrc1	0.711547	0.000198489
Bap1	-0.454826	0.000198999
Prkab1	-0.587574	0.000199909
Ttc30a1	1.21775	4.17033e-05
Tespa1	0.556428	0.000204309
Gm14446	1.21393	0.000110556
Slc7a1	-0.42072	0.000206851
Zfp738	0.58478	0.000206851
Usp1	-0.542612	0.000206999
Zfp3	1.20902	0.000123518
2610307P16Rik	0.526523	0.000208038
Tspan14	0.41875	0.000209086
E2f1	-0.479258	0.000209331
Ezh1	0.497485	0.000210609
Slc35a5	0.843959	0.000210742
Ggta1	0.497497	0.000210742
Tor1b	-0.392852	0.000214555
Acvr1b	0.696887	0.000221192
Fam65a	0.47142	0.000223808
Ube2h	0.470715	0.000223808
Tm2d2	-0.601404	0.000224146
Hspa5	-1.54365	3.30093e-16
Mef2d	-0.560139	0.000226179
Dnajb4	-1.53756	1.09986e-11
Zfp324	0.85626	0.000226179
Rnf34	0.576631	0.000227769
Srf	-0.429552	0.000232284
Zfp882	0.77655	0.000236569
Hiat1	-0.469357	0.00023825
Yae1d1	0.621598	0.000241933
Pim1	-0.693282	0.000242962
Taf11	-0.501023	0.000244593
Zfp120	0.606226	0.000245613
5530601H04Rik	0.620577	0.000250717
Tnfaip8l2	1.19953	2.82329e-08
Zfp329	1.19847	4.73911e-07
Cox15	0.425017	0.000254478
Cct2	-0.436772	0.000256605
2610204G22Rik	1.19092	0.0245814
Mc5r	1.1905	0.00105102
Zbtb4	0.993988	0.000261251
Tmem80	0.674077	0.00026186
Cdk11b	-0.466402	0.000261908
Prkag2	0.405968	0.000262052
Lamtor3	0.551461	0.000263451
Ccdc39	1.18349	0.00965761
Ngrn	0.612553	0.000266769
Ptma	-0.435966	0.00026947
Rpp38	1.17857	0.00107956
Tmem229b	0.562099	0.000270513
Med26	-0.602162	0.000270542
Milr1	0.647596	0.00027094
Mybl2	-0.516283	0.000271333
Osbpl8	0.623064	0.000271688
Mynn	-0.500677	0.000272229
Hook3	0.627195	0.000272544
Rnf4	-0.421692	0.000272544
Zfp59	0.708163	0.000274477
Ppcs	0.842888	0.000275517
Snip1	-0.489487	0.000275692
Zscan22	0.76999	0.000281235
Zfp36l2	-0.568454	0.000281235
Pitpnm2	-0.459348	0.000283165
Zfp526	0.701514	0.000284472
Taf4b	-0.55041	0.000285836
Paqr7	0.750889	0.000286448
Tcaim	0.709327	0.000286459
Gnb4	0.707147	0.000287322
Rfesd	0.784644	0.000291172
Ndufb6	-0.455504	0.000294076
Gla	-1.53622	1.18073e-11
Tut1	0.594743	0.000299117
Dusp2	-1.51873	3.85842e-11
Dach1	1.17126	0.013796
Slc43a2	0.591349	0.000302975
Tceanc2	0.48042	0.00030308
Nmt2	-0.577347	0.000304292
Snord91a	-1.51255	0.00318392
Gimap4	1.17014	0.00121753
Igtp	0.580155	0.000312701
Dhx38	-0.489096	0.000312962
Lca5	0.828579	0.000314171
Zfp764	0.71058	0.00031502
Fn3krp	0.841669	0.000315715
Zer1	0.399847	0.000319642
Nbeal2	0.573219	0.000319642
Alas1	0.604157	0.000321401
Fmo5	0.866388	0.000325166
Ankrd32	0.475902	0.00032576
Serpinb6b	0.509247	0.00032576
Cdkn2aip	-0.545114	0.000327893
Cks2	-0.496552	0.000329977
Hist1h2ae	-1.51009	0.00361348
Crebzf	0.53027	0.000337816
Senp7	0.573022	0.000338527
Zfp606	0.484074	0.000348157
Oas2	-0.774776	0.000348949
Cenpc1	0.433381	0.00035033
4921524J17Rik	-0.531953	0.000351137
Smug1	1.16488	0.00128471
Papolg	0.546181	0.00035809
Ankra2	0.610058	0.000358373
Alg2	0.451644	0.000360571
Dnaja1	-0.402926	0.00036102
Rpf1	-0.494601	0.000362046
Skil	-1.50578	1.58462e-07
Rnf41	0.519635	0.000363627
Pole3	-0.50409	0.000363627
Ppp2cb	-0.408208	0.000364423
Fbl	-0.453605	0.000364774
Uckl1	0.62079	0.000366555
Ctr9	0.422145	0.000368989
Stx17	0.425321	0.000372401
Syde1	0.742859	0.000375047
Rab3gap1	0.450394	0.000377645
Rps25	-0.400192	0.000377645
Idua	0.53002	0.000377645
Il18r1	1.15846	0.0386106
Dapp1	0.464705	0.000378987
Dcp2	0.488409	0.000379131
Cpne3	0.439693	0.000380215
Hint1	-0.481194	0.000383217
Snrpb2	-0.401253	0.000388428
Gsr	-0.409278	0.000389245
Pck2	0.634982	0.000394147
Fbxo28	0.430926	0.000399325
Tnfrsf12a	-1.503	0.00345874
Smg8	-0.508011	0.000402797
Kctd14	1.15786	4.55182e-05
Fam110a	-1.50073	1.23442e-16
Cdkn1c	-1.50066	0.0036513
Naf1	-0.449183	0.000416565
Sf1	-0.412465	0.000416565
Eif2ak3	-0.65611	0.000416775
Abi3	0.633608	0.000417935
Zbtb9	0.809504	0.00042011
Kbtbd11	0.787958	0.000421758
Usp18	0.671629	0.00042656
Wbscr27	0.817632	0.00042656
Bub1	-0.646039	0.000427284
Rangap1	-0.394832	0.000427284
Acox3	0.460488	0.000427284
Stk17b	-1.49749	3.74708e-11
Nasp	-0.547954	0.000434655
Dhx34	0.485753	0.000439951
Tubb4b	-0.46229	0.000439951
Pa2g4	-0.429599	0.000440554
Ube2w	0.547968	0.000441865
Sfi1	0.496402	0.000441865
D10Wsu102e	-0.41286	0.000445287
2610008E11Rik	0.518134	0.000447873
Uqcrb	-0.385509	0.000448047
Smim3	-1.49722	2.65093e-10
Rp2h	0.391734	0.000448941
Zfp595	0.858539	0.000449158
Tmem11	-0.479694	0.000450646
Pot1a	0.53965	0.000455741
Klhl25	0.530149	0.000457401
St3gal2	0.684297	0.000461765
2310001H17Rik	0.978941	0.000465826
Zfp949	0.651626	0.000465828
Ctla4	-1.49483	2.44144e-19
Slfn8	0.566826	0.000468243
Nxf1	-0.41242	0.000483527
Snora81	-1.49083	2.2315e-05
Nudt7	0.803308	0.000484452
Zfp169	0.948683	0.000489212
Eif5a	-0.451325	0.000493944
Rnft1	0.515913	0.000493944
Ppp3r1	-0.425571	0.000495893
Gosr1	0.48528	0.00049977
Bhlhe40	-1.48999	4.15752e-09
Cycs	-0.447954	0.000503544
Hexim1	-1.48738	1.09989e-14
Zfp810	0.6018	0.000509839
Klhl20	0.54173	0.000520777
Ccdc130	0.616309	0.000523144
Cnep1r1	0.532508	0.000529351
Ier2	-1.48277	0.000305584
Mmp15	0.758004	0.000535525
Kit	0.629184	0.000537462
4933433G19Rik	-1.46338	0.00487107
Zfp629	0.520314	0.000542909
Jmjd6	-0.389017	0.000544463
Tomm6	-0.501856	0.000548224
Nceh1	0.444488	0.000550813
Cebpb	-1.46039	0.00142832
Snrpc	-0.437622	0.000563902
1700010I14Rik	0.984102	0.000563902
Serpina3g	-1.45554	0.0238956
Calm2	-0.393811	0.000567852
Arih2	-0.441417	0.000567852
Rad23b	-0.449361	0.000567852
Tbrg4	-0.399293	0.000590291
Fzd7	-0.970829	0.000591055
Id3	-0.808777	0.000593022
Slc25a5	-0.434398	0.000595368
Zbtb11	-0.510613	0.000597009
Wdr43	-0.423731	0.000602958
Bmf	0.571186	0.000602958
AI987944	0.670688	0.000602958
Narf	0.449282	0.000605012
C230091D08Rik	0.504156	0.000606302
Trmt10c	-0.365469	0.000606956
Mterfd3	0.664603	0.000611084
Rdh14	0.599506	0.000614441
Wdr5b	0.830506	0.000620051
Cnnm4	-0.497888	0.000621806
Slc25a3	-0.398799	0.000622215
Rps12	-0.405092	0.000627662
Trim32	0.553736	0.000640563
Ttf1	0.468439	0.000641774
Spn	0.45962	0.000647627
Spata5	-0.387558	0.000649062
Wdr81	0.522014	0.000649917
Insig2	0.832587	0.000654502
Mapre1	-0.40348	0.000664922
Nop56	-0.409369	0.000669956
Traf3ip3	0.543622	0.000673681
Map1lc3b	-0.448729	0.000686771
Acss2	0.423186	0.00068723
D030028A08Rik	0.914555	0.000691878
Nap1l1	-0.500282	0.000691878
2010315B03Rik	1.15543	8.7823e-07
Slc12a6	0.485026	0.000707719
4930444A02Rik	0.810655	0.000709064
Hmgb2	-0.510698	0.000719055
Mut	0.428258	0.000720608
Slfn9	0.517818	0.000730135
Wdr73	0.518789	0.000730209
Hoxb4	1.15442	0.0269344
Riok1	-0.464778	0.000734809
Trim14	0.571728	0.000736039
Cops8	-0.425276	0.000736039
Hmgn5	-0.591459	0.000736039
Gas5	-0.420896	0.000741311
Apbb3	0.541596	0.000741311
Ypel1	0.639209	0.000741311
Pitpnc1	0.504074	0.000742041
Tom1l2	0.517824	0.000742059
Atp5b	-0.404357	0.000753374
Mbnl2	0.437751	0.000753427
Zmynd8	-0.484981	0.000768141
Rprd1a	0.419758	0.000768141
Armc7	0.556632	0.000768141
Gnl2	-0.423224	0.000777703
Gbp7	0.449324	0.000782234
Zfp583	1.15124	0.000250717
Rn45s	0.730515	0.000786459
Abtb1	0.480412	0.000786459
Mpp6	-0.509957	0.000786459
Ggps1	0.389062	0.000786459
Sod1	-0.453557	0.000786459
Bcdin3d	1.15115	2.05339e-05
D4Wsu53e	0.527651	0.000795649
Naa30	0.40061	0.000795649
Rinl	0.474056	0.000795649
Snrpe	-0.382782	0.000797243
Bsn	0.66398	0.000800778
Kcnn4	0.431791	0.000802233
Csrnp1	-1.45496	5.70064e-09
1700049G17Rik	0.887549	0.0008044
Tefm	0.752037	0.000804582
Hist1h2be	-1.45035	0.00266972
U2af1	-0.4019	0.000813289
H2afz	-0.468672	0.000818654
Hist2h2be	0.588659	0.000827158
Pde7a	0.385882	0.00083398
Smim5	0.736897	0.000836482
Pyhin1	0.582288	0.000838046
AI597479	0.390471	0.000854829
Paqr8	0.78778	0.000858225
Agbl3	0.939254	0.000859286
Rarb	1.15095	0.0192661
Gapdh	-0.462447	0.000861564
Slc33a1	0.509362	0.000864003
Emc7	-0.440566	0.000870034
Rbm48	-0.571933	0.000873148
Calcoco1	0.458391	0.000881754
Il10ra	1.14829	1.61354e-08
A430033K04Rik	0.756857	0.000889013
Tmub1	-0.620304	0.000889756
Mical1	0.361488	0.000895683
Alcam	0.710244	0.000897542
Arrdc3	-0.91903	0.000898425
Sdr42e1	0.978281	0.000900577
Lyl1	0.807314	0.000901361
Scnm1	0.495724	0.000905143
Siah1b	-0.800516	0.000908878
Ahcy	-0.460697	0.000908878
Rrs1	-0.405171	0.000911352
Slc29a1	-0.38293	0.000913522
Uqcrq	-0.431002	0.000916586
Rps15a	-0.356006	0.000924642
Cdv3	-0.349682	0.000924642
Carkd	0.4768	0.000924642
Zfp420	0.827432	0.000924642
Smarca5	-0.447619	0.000931932
A430078G23Rik	0.53355	0.000936403
Jakmip1	0.413476	0.000938179
Rrm2b	0.642392	0.000941965
Pla2g15	0.620615	0.000941965
Nsg2	-0.593298	0.000943403
Rbbp8	-0.481698	0.00094783
Ttc21b	0.465838	0.000956604
B3gnt2	0.491128	0.000957589
Dph3	-0.438333	0.000961281
Polq	-0.512858	0.000962013
Rnf219	0.628235	0.000966779
Sh2d5	0.770499	0.000967551
Ap5z1	0.456598	0.000968682
Zfp868	-0.685647	0.000968682
Harbi1	0.638075	0.000971432
Trim21	0.465434	0.000972965
Plcxd2	-0.447654	0.000978904
Med7	0.552242	0.000979659
Epc2	-0.443394	0.000985647
Gm129	-1.44315	1.85606e-05
Dtwd1	0.671083	0.000999973
Rdh5	1.14698	0.00835872
3110052M02Rik	0.579484	0.00100274
Suco	-0.599574	0.00100779
Psma2	-0.407499	0.00100803
Tmem177	0.974363	0.00100984
Snord17	-1.43792	0.0143024
Rbbp9	0.658042	0.00101958
Smarcad1	0.363065	0.00101958
Rel	-1.43455	0.000562236
Arl14ep	0.485952	0.00101958
Ccdc8	0.854076	0.00101958
Larp1	-0.38284	0.00101958
Arhgef18	0.463343	0.00101958
Mpp1	0.442216	0.00101958
Setd8	-0.391831	0.00102984
Cenpl	-0.448654	0.00103051
Cxxc5	0.465358	0.00103289
5830418P13Rik	0.575982	0.00104247
Zfp128	1.14662	2.6659e-06
Mkl1	0.502029	0.00105102
Zfp58	0.810253	0.00105685
Sit1	-0.5978	0.00105929
Rpl22l1	-0.431065	0.00105929
Gnl3	-0.394851	0.00105929
Ap5s1	0.80197	0.00105929
Osbpl7	0.412647	0.00106245
Pdcd6	-0.358424	0.00107357
Prkci	-0.362805	0.0010752
Wdr4	-0.338371	0.00107629
Map3k19	0.945433	0.00107938
S100a6	1.13774	0.0417665
Mrpl20	-0.46461	0.00108982
Tnik	0.546685	0.0010977
Zfp82	0.788693	0.0011045
Ube2d3	-0.387922	0.00111095
Eif2a	-0.445542	0.00111122
Larp7	-0.409163	0.00111541
Recql4	-0.465941	0.00111618
Ubb	-0.434713	0.0011226
Fam103a1	-0.385959	0.00112374
Zfyve28	-0.743909	0.00112512
Sash3	0.457511	0.00113114
Cul7	0.380768	0.00114329
Dnajb11	-0.350241	0.00114329
Kif4	-0.543822	0.00114329
Tma16	-0.479301	0.00114756
Dnahc8	1.13698	6.95263e-05
Cbx6	0.510741	0.0011645
Rnf125	-0.857654	0.0011645
Pde4d	-0.792924	0.0011645
Tyw3	0.766431	0.0011645
Cybasc3	0.405655	0.0011645
Fbxo6	0.589506	0.00116485
Adora2a	0.471285	0.00116997
Cd48	0.388808	0.00117369
Aarsd1	-0.404566	0.00118442
Zfp455	0.912375	0.00118482
Ttc33	0.463817	0.00118652
Iqcc	0.52131	0.00118652
Creld2	-0.429938	0.00118652
Slain1	-0.410158	0.00118652
Luc7l3	0.398499	0.0011892
Fzd5	-0.672888	0.0011892
Arhgap25	0.408844	0.00119496
Abcg3	0.552767	0.00119513
Elmsan1	-0.476199	0.00119592
Scel	-1.42449	0.0227603
Zfp933	0.681246	0.00120546
4632415L05Rik	0.50417	0.00120846
Mon1b	0.422201	0.00121202
Fam109b	1.13403	3.6187e-05
Cbx2	0.456409	0.00122547
Lrrc59	-0.392924	0.00122547
Tcp1	-0.395062	0.00123199
Ccnk	-0.448227	0.00123364
Atp13a2	0.52143	0.00124063
Txn1	-0.413281	0.00124063
Ccp110	-0.4482	0.00124063
Psat1	-0.443265	0.00124063
Zfp759	0.930015	0.00124607
Cog1	0.379241	0.00125544
Ska1	-0.727676	0.00127803
Psma8	-1.42395	0.0137134
Calhm2	1.13297	1.73998e-06
Rbm12	0.401198	0.00129319
Gsdmd	0.406607	0.00130045
Gzf1	0.418085	0.00131208
Taco1	0.536107	0.00131208
Tiprl	-0.382807	0.00131208
Athl1	0.425351	0.00132253
Gpr146	-0.660968	0.00132532
Fam45a	0.570204	0.00133883
Nus1	-0.446409	0.00133913
Zscan21	0.479504	0.00134383
Tuba1a	-0.43326	0.00134505
Zkscan3	0.357329	0.00134519
Trim11	-0.395241	0.00134605
Nxpe3	0.411885	0.00135261
Oxr1	0.481165	0.00135591
Atg3	-0.371925	0.00135904
Smpd4	-0.418809	0.00137175
Pef1	0.46396	0.00137271
Zfp259	-0.34919	0.00137434
Tacc3	-0.55928	0.00138377
Txnl1	-0.393363	0.00138562
H6pd	0.405404	0.00139137
Pdap1	-0.392655	0.0014134
Scyl3	0.368959	0.00142258
Wdr62	-0.587405	0.00142258
Tmem168	0.444278	0.00142539
Gm4636	-0.468312	0.00142683
Ankzf1	0.472304	0.00142711
Acadsb	0.445116	0.00142711
Jund	-1.42369	8.31418e-07
Plekhg2	0.363074	0.00145422
Emilin1	0.49824	0.00147321
Fam220a	-0.543285	0.00150497
Sell	0.392838	0.0015098
Pigg	0.713957	0.001522
Swt1	0.406039	0.00152857
Nme1	-0.391578	0.00154318
Elac2	-0.354045	0.00155551
2005-03-01	-0.334839	0.00155551
Akna	0.461184	0.00156133
Pabpc4	-0.394371	0.00156562
Arhgap4	0.474812	0.00157166
Zfp142	-0.434709	0.00157916
Ube3a	0.507871	0.00158883
Fyco1	0.535057	0.00158883
Ppm1k	0.465145	0.0015906
Spag5	-0.546095	0.00159104
Rpl7a	-0.35637	0.00159104
Nynrin	0.565657	0.0015917
Chm	0.362091	0.00159979
Rbm12b2	0.576882	0.00160198
Nolc1	-0.377097	0.00160423
Ticam1	0.6223	0.00161984
Tlr12	0.704078	0.00162527
Slx1b	0.514114	0.00162722
Manf	-0.352545	0.00162797
Lsm3	-0.420032	0.00163325
Btf3	-0.37257	0.00163492
Socs4	0.459923	0.00164348
Strip2	0.423345	0.00165695
Nipal3	0.44447	0.00166792
2410006H16Rik	-0.434483	0.00168951
Asb8	0.441897	0.00168951
Fam111a	0.385387	0.00169211
Sstr2	1.13228	3.75274e-05
Tmem248	-0.371003	0.00169922
Tox	0.438334	0.00169922
Serbp1	-0.332539	0.00169922
Pmaip1	-1.41644	1.41658e-05
Wdr11	0.350733	0.00171328
Sgip1	-1.4114	0.0024802
Themis2	0.682503	0.00172698
Kat7	-0.387842	0.00174222
Cops2	-0.438199	0.0017464
Rbm8a	-0.377165	0.00175616
Rnf181	0.471686	0.00176955
Frmd8	0.40397	0.00177512
Eftud2	-0.382647	0.00177622
Ffar2	1.13155	0.00270043
Mybbp1a	-0.352511	0.00177731
Snx32	1.13085	4.73616e-06
Ssr1	-0.392147	0.00178437
Gstt2	0.432434	0.001797
Hspa4	-0.374016	0.00180694
Slc30a1	-1.38735	8.79181e-08
H2-T23	0.346303	0.00181974
Nip7	-0.398996	0.00181974
Cct3	-0.354641	0.00181974
Zc2hc1c	-1.38644	0.00970922
Rpl4	-0.32784	0.00184667
Zcchc10	-0.481389	0.00185063
Timm50	-0.446983	0.00187567
H2afx	-0.437774	0.00187923
Mitd1	0.476247	0.00190339
Pdcd5	-0.35954	0.00190339
Rnf168	0.412552	0.00190339
Cwc22	0.375605	0.00191644
Gstcd	-0.449538	0.00191767
Gm2a	0.405766	0.00193551
Polh	0.563569	0.00200425
Eif3b	-0.374486	0.00200425
Tmppe	0.675614	0.00200495
Ubash3b	0.771263	0.00201283
Wfikkn1	-1.37617	0.000467793
Zfp931	0.995131	0.00202004
Nme2	-0.44237	0.00202117
Gtpbp8	0.625288	0.00203634
Agap2	0.418041	0.00204398
Zfp445	0.410413	0.00204398
Zfp873	1.12181	3.80385e-06
Bfar	0.3404	0.00204398
Eif2s2	-0.415273	0.00204398
Birc5	-0.498414	0.00204398
2610044O15Rik8	0.736044	0.00204398
Rpl41	-0.381742	0.00204882
Srm	-0.440782	0.0020559
Sec22a	0.514192	0.00205861
4932415G12Rik	0.454781	0.00206528
Rab11a	-0.423456	0.00206904
Nhp2l1	-0.393893	0.00207449
Acrbp	0.696074	0.00209054
Zfp780b	0.649476	0.00209054
Rfc4	-0.448199	0.00212515
Ybx1	-0.412879	0.00212576
Racgap1	-0.497802	0.00212711
Htatsf1	-0.435042	0.00212711
Senp8	1.11474	0.000127131
1500012F01Rik	-0.341994	0.00214634
Sms	-0.37702	0.00215987
Fbn1	-1.36837	0.0116806
D730005E14Rik	0.933833	0.0021622
Pard3b	-1.35768	0.0384787
Zfp563	1.11412	4.75482e-06
2011-09-01	-0.484944	0.002184
Slc22a5	-0.407028	0.002184
Rpl27	-0.366674	0.0021972
BC005764	-0.63879	0.00220567
Sphk2	0.3781	0.00221781
Rab37	0.431717	0.00221781
Psma3	-0.409646	0.00222031
Eif1ax	-0.35874	0.00222031
Extl3	0.480731	0.00222463
Rccd1	0.698249	0.00225435
AW549877	0.527711	0.00227042
Sys1	-0.49711	0.00227934
F420014N23Rik	-0.952123	0.00229006
Stat1	0.399279	0.00229006
Utp18	-0.371892	0.00229398
Pdpr	0.424285	0.00229398
Pop4	-0.450518	0.00229697
Mif4gd	0.474929	0.00230315
Mki67ip	-0.353276	0.00230315
Cd151	1.1103	2.80856e-08
Dusp4	-1.35203	1.90292e-11
Zfp953	0.678005	0.00230871
Zkscan8	1.11027	4.80988e-08
Fbxo24	0.908041	0.00231447
Tceb3	-0.359052	0.00231596
Zfp46	0.477404	0.00232075
Slx4ip	0.549716	0.00232075
Orc6	-0.489705	0.00233313
Slc37a3	0.687783	0.00233313
Nkrf	-0.445652	0.00236013
Usp27x	-1.35084	6.55542e-05
Ndufb5	-0.361629	0.00236491
Fam109a	0.657434	0.00236491
Rbm41	0.372431	0.00236491
Aven	-0.45407	0.00238686
Taf8	0.388795	0.00239777
Bin1	0.404811	0.00240141
Nck1	0.420344	0.00240691
Pabpc1	-0.294366	0.0024133
Atp5g3	-0.415348	0.0024452
Bcorl1	0.480205	0.0024452
Gm12942	0.77192	0.00244761
Rpl3	-0.319605	0.00245468
Hnrnpd	-0.392503	0.00245468
S100a10	0.329009	0.00245664
Zfp90	0.549192	0.00246168
Dcaf8	0.356854	0.00246998
Xpc	0.428133	0.00247258
Cct4	-0.355143	0.00247936
Gadd45a	-1.3455	9.4077e-06
9130221H12Rik	0.872111	0.00248517
Prpf19	-0.422431	0.00249925
Tmem127	0.356137	0.00250073
Zfp85-rs1	0.631747	0.00250818
Zfp688	0.801735	0.00251275
Arhgef2	0.414052	0.00251275
Pgam1	-0.427006	0.00251346
Cc2d1a	0.400551	0.00251781
Ddhd2	0.459598	0.00251781
Nup35	0.478827	0.00252512
Arc	-1.3403	3.30101e-12
Nfkb2	-0.47057	0.00255462
Cdk7	0.399859	0.00255462
Osbpl2	0.488813	0.00255518
Zcchc24	0.347971	0.00256241
Pkm	-0.382368	0.00257485
Tmem129	0.449506	0.0025787
Cdkn2b	-1.33675	0.0150886
Osbpl5	0.532858	0.00258603
Gm889	1.10952	0.027779
Nat6	0.589403	0.00259108
Tagap1	0.458983	0.0025919
Zfp493	0.87686	0.00261376
Gm1943	-0.535928	0.00263036
Lap3	-0.359972	0.00266731
1700017B05Rik	-1.33398	7.30906e-20
Zfp958	0.708336	0.00266972
Lacc1	-1.32488	0.00270043
Alyref	-0.443179	0.00267902
Jmjd4	0.479156	0.00267902
Cdc34	-0.446498	0.00268467
Sestd1	0.400406	0.00268529
Hyal2	1.10946	8.09697e-06
Rnf19b	-1.32237	3.28128e-08
Atp5a1	-0.34555	0.00270271
Hnrnpab	-0.364348	0.00271324
Mblac2	0.575896	0.00271962
Cdc14b	0.673435	0.0027465
Bcas2	-0.322297	0.00275051
Ndel1	-0.376799	0.00275051
Tusc2	0.512455	0.00275791
Mthfd1l	-0.400724	0.00275862
Rwdd1	-0.606561	0.00276936
Mfsd4	0.492048	0.00277434
Ing2	-1.31918	5.282e-11
Cmtm6	0.360681	0.00279982
Arhgap27	0.373383	0.00284145
Fam105a	0.415825	0.00284312
Flot1	0.402582	0.00285036
Mmaa	0.825348	0.00285036
Bzw1	-0.349338	0.00285335
Erh	-0.433346	0.00286139
Bambi-ps1	-1.31883	0.00120421
Tpi1	-0.421657	0.00289543
Rapgef3	0.526123	0.00289966
Ppp1r2	-0.449167	0.00290994
Chst15	0.521828	0.00291114
Dyrk1a	-0.345953	0.00291944
Prpf40b	0.537856	0.00292353
Clk3	-0.361997	0.00292703
Wbp5	-0.392384	0.00292703
Dnajb6	-0.353002	0.00293889
Ap5m1	0.426347	0.00295075
Nagk	0.745452	0.00295075
Mob3c	0.575039	0.00295075
Sh3bp5l	0.379615	0.00295138
Stil	-0.487811	0.00296165
Thap2	0.537355	0.00296632
3230401D17Rik	-1.31685	2.07334e-14
Cand2	0.380767	0.00297857
D17H6S53E	0.69616	0.00297997
Cog5	0.450312	0.00297997
Cebpg	0.433919	0.00297997
Fbxl8	0.641548	0.00298174
Slc19a1	-0.388551	0.00298809
Samd10	0.669697	0.00300011
Amigo3	-0.796522	0.00302334
Rpl32	-0.32731	0.00302334
2510003E04Rik	0.417569	0.00304164
Fhod1	0.343879	0.00304362
St8sia4	0.440543	0.00305604
Asb3	0.434184	0.00305725
Zfp704	0.508838	0.00307219
Ddx24	-0.349637	0.00309819
Cks1b	-0.429393	0.00309889
Tbc1d17	0.362253	0.00309889
Whrn	-0.45221	0.00310126
Phf13	-0.670147	0.00310126
Mettl16	-0.352116	0.00310126
Enox2	0.427256	0.00310126
Ubqln2	-0.332207	0.00310126
Zfp825	0.514596	0.00310126
Rc3h2	0.467609	0.00310126
Gm14325	0.662374	0.00310512
Smcr7l	0.407018	0.00310848
Zfp109	0.653292	0.00312259
Stambpl1	0.434983	0.00312512
Snrpd3	-0.384807	0.00312512
Zfp273	0.781668	0.00314062
Lims1	0.326291	0.00314658
Usp42	-0.36314	0.00314843
Wsb1	-0.429433	0.00314906
Wdr48	0.34478	0.00314906
Narg2	0.390527	0.00315332
Ndufa4	-0.378354	0.00315332
Rpph1	-1.31609	0.0179283
Cyth4	0.624057	0.00316812
AI467606	0.62287	0.00317557
Cyb5d1	0.569107	0.00317978
Lif	-1.30083	0.00101958
Gpsm2	-0.525431	0.00318757
Sc4mol	0.564212	0.00320107
BC048403	0.610542	0.00320107
Srsf6	-0.33409	0.00320107
Tlr6	0.841305	0.00320806
Irf3	0.371157	0.00320926
Ube2c	-0.608916	0.00322818
Sqrdl	0.856862	0.00325256
Fam65b	0.406874	0.00326708
Dek	-0.477857	0.00330641
Oas1b	0.738531	0.00330641
Elf4	0.370382	0.00332017
Tmem150b	1.10762	1.16011e-05
Topors	-1.30069	4.29577e-14
Rabgap1	0.330948	0.00333822
Evpl	0.364227	0.00334029
Cyp2t4	-1.29799	0.02033
Tnfsf10	0.587224	0.00334029
Cep57l1	0.369651	0.00334239
Proser1	-0.353497	0.0033536
Cds2	0.40489	0.00336088
Glb1l	0.518463	0.00336927
Nudt4	-0.399001	0.00336927
Nfkbid	-1.29528	2.05611e-07
Chchd3	-0.347751	0.00339031
Chdh	0.416918	0.00339031
Uba2	-0.39722	0.00339031
Tmem173	0.40371	0.00339114
Zfp952	0.561908	0.0033995
Rasl11b	-1.27892	1.3456e-06
BC147527	0.655515	0.00342544
Zfp251	0.473284	0.00342544
Nprl2	0.474242	0.00342544
Tec	0.628184	0.00344082
Odc1	-1.27665	2.23563e-19
Gnal	-0.577419	0.00346372
Tnnt1	-1.26416	2.05353e-05
Hes1	-1.26116	6.41175e-05
Acsl1	-0.635252	0.00346827
Atg9a	0.447215	0.00346827
Arf4	-0.309521	0.00346827
Hyls1	0.558773	0.00346827
1500011K16Rik	0.642333	0.00348207
Eif4a3	-0.365154	0.0034841
Idh3a	-0.358904	0.00348509
Minos1	-0.338085	0.00349255
C1qbp	-0.417081	0.00350272
Zfp40	0.56008	0.00353748
Cct6a	-0.374569	0.00353748
Nup62	-0.433157	0.00353943
Far1	0.344628	0.00354069
Mir3064	-1.26037	0.000163548
Mettl20	1.10549	1.12231e-07
Fam129a	0.60978	0.0035852
Dut	-0.468757	0.00358795
Wdr20a	0.56637	0.00359028
Zbtb21	-1.25835	5.90812e-14
Rspry1	0.340165	0.00365008
Dusp10	-1.25518	2.46968e-08
Gorab	-0.71452	0.0036644
Heatr5b	0.379372	0.00369976
Ldlrap1	0.713745	0.00370588
Agtrap	0.393334	0.00370588
Snora68	-0.915754	0.00371657
Nat2	1.09901	0.000204396
Tmem48	-0.469978	0.00373364
Cct8	-0.361298	0.00373707
Fanca	-0.48665	0.0037702
Cacul1	-0.422708	0.0037844
Ccdc59	-0.438147	0.00381625
Taf13	-0.478715	0.00383694
Pou2f2	0.927966	0.00383726
Napa	-0.347708	0.0038498
Vdac2	-0.362826	0.00385869
Kbtbd8	0.899599	0.00385903
BC027231	-0.411191	0.00391349
Fbxl18	0.611211	0.00393154
Klf3	0.393028	0.00393154
Idh1	0.526798	0.00394836
Gga3	0.449403	0.00395283
Cpsf4	-0.361758	0.00395283
Vbp1	-0.34436	0.00395498
Gbp4	0.423023	0.00395498
Ppp1r3b	0.924355	0.00396941
Zfyve1	0.418918	0.00397533
Mif	-0.416653	0.00400946
Vps26a	0.310134	0.00400981
Acox1	0.34825	0.00401305
Ptrh2	0.453091	0.0040157
Tnfrsf8	-1.25334	0.000226179
Ckap2	-0.42474	0.00402853
Sirt4	0.681932	0.00402925
Cog2	0.353083	0.00404282
Fam189b	0.366316	0.00404282
Sarnp	-0.483571	0.00404339
Srsf2	-0.347767	0.00404339
Wdr6	0.355765	0.00404339
Gopc	0.466144	0.00404339
4930428O21Rik	-1.24878	0.00404339
Adat1	0.701407	0.00406317
Phf19	-0.457017	0.00406869
Ppif	-0.327102	0.00406869
Get4	-0.340369	0.00407739
Rps13	-0.320422	0.00407739
Tmem86a	1.09284	0.00407739
Mtcp1	0.480509	0.00408304
Psd4	0.335327	0.00412047
Lyrm5	0.517781	0.00413525
Myo5a	-0.497295	0.00413525
Sh2d3c	0.50684	0.00414913
Coa4	0.843393	0.00416099
Mthfr	0.373249	0.0041849
Izumo4	0.658764	0.00419186
2610035D17Rik	0.705201	0.00421381
Ssr3	-0.385594	0.00425257
Zc3h12b	0.822582	0.00425257
Prdx6	-0.362137	0.00426641
Cyp4f13	0.627466	0.00426746
Cog4	0.322208	0.00426746
Ranbp1	-0.397942	0.00429706
Mfap3	0.409017	0.00430808
Nsun2	-0.338737	0.00432144
Noc2l	-0.335273	0.00434928
Brms1l	0.451759	0.00434928
Slc38a2	-0.383517	0.00435247
Spopl	0.540879	0.00435442
Nfil3	-1.24214	1.16011e-05
Abcb10	0.602349	0.00436552
Bora	-0.361849	0.00437019
Larp1b	-0.523748	0.00437171
Rnf24	-1.23861	0.00354939
Prdx4	-0.693995	0.00437867
Fut4	0.733342	0.00440667
Ap5b1	0.840334	0.00440667
Cad	-0.37719	0.00441165
Kdm6b	-0.343377	0.00442693
Bbc3	-0.849754	0.00444985
Rpl14	-0.351817	0.004453
Brsk1	0.953619	0.00446062
Gm15645	-0.679788	0.00446062
Arrb1	0.431518	0.0044757
1110002L01Rik	0.701927	0.0044757
Ikbke	0.372289	0.00449783
Kbtbd7	-0.473997	0.00450977
U2af2	-0.324565	0.0045226
Ilf2	-0.339244	0.0045357
Prex1	0.388037	0.00456532
Wdr36	-0.330886	0.00457865
Mettl21a	0.609324	0.00458527
Tmed5	-0.414399	0.00458527
Tollip	-0.320939	0.00462163
Rft1	0.469856	0.00462163
Lin7c	-0.36336	0.00462961
Mir25	-1.23417	0.0234326
Shmt2	-0.415682	0.00463884
Klhl4	0.956743	0.00464962
Zbtb37	0.820927	0.00465538
Pisd-ps2	0.605871	0.00466244
Ccnf	0.578503	0.0046708
Rap1b	-0.387856	0.00469538
Mbip	-0.420559	0.00469919
Zfp617	0.557106	0.0047028
Ipo5	-0.373695	0.00473088
Rpl15	-0.328172	0.00475777
Dram2	0.42795	0.00476699
Hmg20a	0.395893	0.00477454
Snap29	0.412358	0.00478945
Calu	-0.343836	0.00480249
Smg5	-0.293812	0.00480249
A930013F10Rik	-0.803247	0.00481423
Ddx58	0.321228	0.00481423
Gm4944	0.39902	0.00481646
Dctpp1	-0.424556	0.00483104
Ankrd37	-0.85865	0.00483104
Snrpg	-0.368561	0.00483425
Gpatch11	0.451222	0.00484504
Ptp4a1	-1.23255	2.76637e-10
Phf1	0.53381	0.00487129
Cd163	0.645498	0.00487412
Manea	0.357919	0.00490613
Scai	0.494576	0.00490613
Rrm1	-0.425964	0.00491946
Zfp809	0.605014	0.00493755
Ubash3a	0.405734	0.00497351
Fuk	0.531398	0.00499757
Eml2	0.484947	0.0050507
Apeh	0.319349	0.0050572
Zfp607	0.585369	0.00507106
Gars	-0.348383	0.00507106
Trp53inp1	0.502381	0.00507106
St8sia1	0.544553	0.00507106
Rpl35a	-0.318075	0.00507106
Atp5l	-0.345353	0.00509449
Zfp709	0.553635	0.00510585
Atp1b3	0.351716	0.00511905
Ndufc2	-0.383123	0.00513308
Tprn	-0.413438	0.00513354
Tuba1c	-0.522997	0.00513354
Nt5dc2	-0.450519	0.00515397
Atxn7l2	-0.435907	0.00516803
Usmg5	-0.338209	0.00519822
Vwa8	-0.451863	0.00524871
Eef1a1	-0.252686	0.00529452
Lin37	0.532849	0.00529613
Bmp7	-0.443583	0.00529968
Gm3414	0.533829	0.00531
Prr3	-0.351762	0.00536716
Tceanc	0.50497	0.00537734
Trat1	0.367486	0.00539166
Slc17a5	0.440332	0.0053984
Gtf2a1	0.355596	0.00541159
Angpt1	0.351385	0.00541728
Yrdc	-1.23048	2.843e-20
Chchd2	-0.339858	0.00547224
Camta2	0.43208	0.00547224
Zfp60	0.620188	0.00547462
Zfp708	1.09222	1.433e-06
Brox	0.344625	0.00547932
Zbtb1	0.446775	0.00547932
Magi2	1.0912	0.0202574
D11Wsu47e	0.604158	0.00557384
Vps37b	-1.2259	2.35586e-07
6030458C11Rik	0.461005	0.00560087
Syne1	0.426539	0.00560431
Cited2	-1.22356	3.99609e-06
Abhd14b	0.767652	0.00561305
Agpat5	-0.332187	0.00561533
Txnl4a	-0.327868	0.0056218
Casd1	0.294997	0.0056218
6720456H20Rik	0.292153	0.00562893
Tor1aip2	-0.320132	0.00562893
D3Ertd254e	-0.564929	0.00564479
Nfe2l1	0.323503	0.0056718
Mtx3	0.327162	0.0056718
Lpar6	1.09068	8.30924e-13
Gm1821	-0.375907	0.00567544
Gm14420	0.491247	0.00569358
Inpp1	0.483378	0.00569804
Dzip3	0.40239	0.00569804
Got2	-0.372549	0.00569822
Yy1	-0.352593	0.00571904
Itgae	1.08614	0.000859434
Bcl2l14	0.501642	0.00575
Atg13	0.304341	0.00575
Tob2	-1.21785	3.30101e-12
Anp32b	-0.375961	0.00575
Camkk1	-0.593281	0.00575
Sepp1	0.417829	0.0057935
Dnajc14	0.320628	0.0057935
Sec24d	0.504931	0.00581183
Tes	0.334876	0.00581183
Hoxa5	-1.2153	0.00346827
Armcx4	0.449067	0.00583921
Kansl1l	0.436624	0.00584302
Shcbp1l	-1.21316	0.0348775
Hnrnpk	-0.3045	0.00584448
Gucd1	0.474959	0.00585863
Cdt1	-0.40819	0.00585863
Rps27a	-0.319039	0.00587742
Uevld	0.384397	0.00587742
Ankrd13c	-0.365448	0.00588513
Rbl2	0.413829	0.00589331
Paxip1	-0.360471	0.0059271
Slc19a2	-1.21178	5.07978e-06
Rad9a	0.349826	0.00595319
Suz12	-0.362483	0.00595604
Rnf126	-0.347596	0.00601526
Cstf1	0.366774	0.00604554
Rpl9	-0.311302	0.00605604
AU041133	1.08503	0.000259573
Syt13	-1.2064	0.000412837
Exoc8	0.555039	0.00610102
Sugp2	0.381424	0.00610102
Trim12a	0.453662	0.00610142
Tfdp2	0.329394	0.00610745
Mllt4	-1.19994	0.00575
Rnf135	0.640054	0.00612191
Ccnb2	-0.505749	0.00612191
Hmgb3	-0.456886	0.00614097
C1galt1c1	0.513885	0.0061665
Xiap	0.358414	0.00618381
Mterf	0.833972	0.00620366
Lig1	-0.405662	0.00622372
Srrm1	-0.354424	0.00625551
Mak16	-0.293827	0.00626358
Impdh2	-0.358004	0.00626358
Gtf2f2	-0.34316	0.00627993
2310044G17Rik	0.635988	0.00631123
Smn1	-0.344034	0.00638899
Itgb7	0.648791	0.00639418
Pdhb	-0.312751	0.00640677
Tbc1d20	0.400943	0.00643609
Pygl	0.584734	0.00645205
Herpud1	-0.39823	0.00646078
Med20	0.33971	0.00646191
Hcn3	0.626322	0.00650772
Dnttip2	-0.336265	0.00651974
Capn1	0.33457	0.00651974
Ccdc28b	0.434426	0.00651974
Arhgap31	0.42803	0.00651974
Sema4d	0.348892	0.00652696
Abca1	0.706278	0.00652696
H2-T24	0.728866	0.00653192
Kctd13	0.678889	0.00653613
E2f2	-0.447428	0.00656516
Ip6k1	0.359503	0.0066
Mcph1	-0.449742	0.0066
Ppp1r12c	-0.306795	0.00660403
Rgcc	-0.415212	0.00660546
Nfic	0.579241	0.00660546
Vps18	-0.440095	0.00665968
Zfp418	0.952182	0.00665968
Snrpa1	-0.397082	0.00669229
Shmt1	-0.371719	0.0067014
Zfp783	0.607761	0.0067014
Spc24	-0.450336	0.0067014
Ddx5	-0.379606	0.00676939
Tmco6	0.476242	0.00678537
Spag17	-1.19826	0.0177145
Zdhhc24	0.585076	0.00678537
Rps6ka1	0.417038	0.00678537
Socs5	0.578362	0.00678537
Ldha	-0.344602	0.00681135
Plscr4	0.615927	0.00686504
Samd8	-0.464443	0.00689493
Maml2	0.42478	0.00689493
Nudt16	0.440997	0.00690034
Plekhf2	-0.312534	0.0069025
Zfp963	0.632439	0.00692473
Stk38	0.316854	0.00692788
Set	-0.327336	0.00694169
Gm5141	0.710525	0.00694433
Ywhag	0.369412	0.0069511
Golph3	-0.347719	0.00695659
4930481A15Rik	0.757103	0.00695999
Slc22a3	0.387923	0.00696103
F8a	-0.513493	0.00697023
Creb1	0.359798	0.00700058
Dnaaf2	-0.398446	0.00702554
Fam222a	-0.517435	0.00703294
Olig3	-1.1954	0.0482288
Mapk1ip1	0.504426	0.00704529
Zfp235	0.601291	0.00705015
Rfc5	-0.400247	0.00707716
Gm14305	0.987275	0.00711767
Klhl6	0.343974	0.00712613
Gm16576	0.592043	0.00714178
Tcta	0.515064	0.00714178
Sf3b4	-0.369796	0.00715637
Hmgxb4	0.337349	0.00717274
Mpp5	0.363281	0.00717274
Gpr34	0.883916	0.00717274
Ak2	-0.322812	0.00717274
Bag1	-0.302758	0.00721338
Bbs12	1.08403	9.08788e-06
Il10rb	0.695184	0.00723797
Zfp369	0.616929	0.00724406
Nmd3	-0.34175	0.00725322
Brd4	-0.351436	0.00725952
Chst14	0.732929	0.00729992
Ncapd2	-0.400025	0.00731663
Acadm	0.320163	0.00733954
L3mbtl3	0.329037	0.00733954
Sod2	-0.284072	0.00740719
D14Abb1e	1.08248	9.90404e-06
Zfp182	0.48039	0.0074123
Trim56	0.530387	0.00742569
Amn1	0.788144	0.00743492
Pus7	-0.30211	0.0075029
Bcat1	-0.527148	0.00751537
Susd3	1.07876	0.00100274
1600014C10Rik	0.359287	0.00759425
Shisa5	0.344289	0.00760043
Per2	-0.63316	0.00760043
Klhdc5	0.705398	0.00760043
Tsr1	-0.304586	0.00760749
Polr1d	-0.31147	0.00762373
Tmem199	0.602371	0.00765644
Suclg2	-0.301014	0.0076566
Zfp689	0.499539	0.00767339
Gpr68	0.865434	0.00767907
Coq7	-0.619309	0.00767907
Rbm43	0.36843	0.00767907
Trip13	-0.491041	0.00769367
Kif3c	0.372791	0.00770692
Nudt18	0.589543	0.00770692
Kif2a	-0.355135	0.00771319
Mrgpre	0.561877	0.00773177
Dync1li2	0.309016	0.00773446
Wdr90	-0.385663	0.00774625
Ppm1a	-0.356275	0.00778785
9930104L06Rik	0.533532	0.00779067
Ube2d2a	-0.334155	0.00779402
P2ry10	-0.327049	0.00779606
Ddit4	-0.425565	0.00779606
Thoc3	-0.344661	0.00782771
Bcl2l2	0.474864	0.00783097
Rad1	0.58448	0.00783097
Atp5o	-0.335299	0.0078677
Pskh1	0.385433	0.00788474
Tyms	-0.39353	0.00791604
Epg5	0.418771	0.00791612
Tagap	-0.968977	0.00792925
Ctps	-0.370387	0.00800734
Psme3	-0.331195	0.00801177
Naglu	0.579707	0.00801949
Gna13	-0.344066	0.00801949
Uvrag	-0.330605	0.00806978
Samsn1	0.446569	0.00807463
Rps3	-0.30685	0.00811695
Mettl4	0.414635	0.00812237
Cd274	-0.592815	0.00814866
Ndufs6	-0.36716	0.00814941
Irf1	-1.19525	4.78876e-09
Fut11	0.465811	0.00817622
Rps23	-0.305496	0.00817622
Sbno2	0.331243	0.00818612
Arap1	0.343379	0.00818612
Zfml	0.333226	0.00818612
Tmem154	0.425702	0.00821103
Timm10	0.63601	0.0082142
Cnn2	0.429674	0.00829354
Lmnb1	-0.421735	0.0083575
Slc35g2	1.07851	0.00371657
Cox7a2	-0.38934	0.00835872
Thop1	-0.376856	0.00836581
Dst	0.546563	0.00837201
Derl2	0.344448	0.00837201
Ccna2	-0.479128	0.00838449
N4bp2l2	0.334161	0.00838449
Pgap1	0.640679	0.00838905
Gpr137	0.583848	0.00840455
Ms4a6b	0.656457	0.00840643
Eri2	0.391583	0.00841367
Dyrk3	-1.19122	0.000140586
Nudc	-0.345892	0.00841835
Timm17a	-0.386612	0.00842092
E030002O03Rik	0.739776	0.0084305
Tipin	-0.395411	0.00844534
Slc35b1	-0.356107	0.00844763
Rsbn1	0.328943	0.0084806
0610009D07Rik	-0.296232	0.00852144
Ap1g2	0.321426	0.00852145
Kcnb1	1.07776	0.00217912
Rab27a	0.34658	0.00853028
Lmbrd1	0.396867	0.00861972
Ccdc41	-0.375063	0.00862936
Iqgap3	-0.546137	0.00863504
Tmem221	0.749263	0.00863504
Ddit3	-0.465289	0.00863504
Plscr3	0.307044	0.00869531
Thy1	-0.299771	0.00872844
Slc25a27	0.46091	0.00875754
Nr2c2	0.373803	0.00876038
Denr	-0.298956	0.00877173
Extl2	0.502922	0.00883583
Atp5g1	-0.383178	0.00883583
Bcl6	1.07166	2.3593e-06
Fastkd3	0.394684	0.00884781
Zfp74	0.435674	0.00886758
Sass6	0.404936	0.00886893
2810002D19Rik	0.702342	0.00887129
Gata3	0.382493	0.00887965
Slc31a2	0.66922	0.00888097
Tyw5	-0.499597	0.00888097
Pld4	-0.374232	0.00889453
Tmed2	-0.318145	0.00890388
2810417H13Rik	-0.46044	0.00890456
9130023H24Rik	0.724038	0.0089074
Mcm5	-0.393922	0.0089348
2010109I03Rik	0.796431	0.00897393
Timm23	-0.349888	0.00898813
Ate1	0.295161	0.0089951
Prps1	-0.340054	0.00901754
Tinf2	-0.304494	0.00902807
Glt8d1	0.404484	0.0090857
Slc38a7	0.479188	0.0090942
Atxn2l	-0.365195	0.0090942
4931406C07Rik	0.419767	0.00913923
Xk	0.463902	0.00914257
Mtmr11	1.06862	0.0103063
Pik3c3	0.284287	0.00916637
AI506816	-0.715668	0.00917223
Vps4b	0.288234	0.00921126
Ppp1r8	-0.326763	0.00922799
Memo1	-0.314031	0.00923739
Hist3h2a	-1.18281	8.04458e-07
Atp8b4	0.51433	0.00926755
Pola1	-0.421993	0.00927565
1110012L19Rik	0.568576	0.00932922
Cd28	-1.1803	4.50353e-07
Fignl1	0.41731	0.00936065
Zmat1	0.576247	0.00937123
Furin	0.329661	0.0093837
Coq10b	-1.1762	1.06494e-08
Ppp2r5d	-0.31032	0.00939165
Tmem158	-1.14881	0.0386651
Psmc6	-0.331745	0.00941153
Heatr3	-0.287177	0.00941855
Poc1a	-0.540806	0.00944321
Txk	0.535926	0.00944955
Actg1	-0.265867	0.00944955
Hprt	-0.324064	0.00944955
Hmgn1	-0.370856	0.00944955
N4bp2l1	0.533261	0.0094509
Nhlrc1	-1.14603	0.00558863
Kif18b	-0.441833	0.00945446
Gm9958	0.905512	0.00945687
Slc25a35	0.727864	0.00946205
Lonp1	-0.314362	0.00952497
Mthfd2	-0.306283	0.00952497
Pcbp2	-0.282759	0.00953508
Tamm41	-0.345468	0.00953508
Rnu73b	-1.14577	0.0430122
BC068157	0.765343	0.00953508
Stk16	0.325746	0.00953508
Dtl	-0.43808	0.00954261
2610318N02Rik	-0.405197	0.00954389
Prkaa1	0.343644	0.00957665
Slc35a2	0.450092	0.00957665
Atp6v1c1	0.331567	0.00959266
Mef2a	-0.320293	0.00960474
Sde2	-0.412225	0.00960741
Cldn2	0.946065	0.0096108
Espl1	-0.392928	0.0096108
Ppid	-0.312161	0.00964278
D930048N14Rik	0.890904	0.00965517
2810454H06Rik	1.06389	0.0074123
Zfp507	0.378764	0.00965796
2310014L17Rik	-1.13891	0.000145796
Zfp91	-0.333914	0.00970426
Tubb2a	-1.13757	5.54031e-11
Ndufa1	-0.398542	0.00981568
Cbx7	0.479241	0.00989248
Cpa3	0.688926	0.00990409
Odf2	-0.311911	0.00990409
Psmd3	-0.332981	0.00997953
Dazap1	-0.319549	0.00999121
Prkrir	-0.300336	0.00999233
Herc4	0.290725	0.0100472
Arf3	0.338555	0.0100872
Slmo2	-0.366411	0.0100872
Orc1	-0.56612	0.0100898
Tfrc	-0.344354	0.0100928
Mcm8	-0.385823	0.0100972
Ctso	0.343069	0.0101666
Soat1	0.371474	0.0101939
Tnrc6a	0.327234	0.0101939
Zfp358	0.372888	0.0102542
Gimap3	1.06114	0.0298244
Socs2	-0.880704	0.0103063
Uchl5	-0.322616	0.0103063
Dyrk1b	1.05344	5.47087e-09
Cct7	-0.321489	0.0103504
Cd27	0.383916	0.0103574
Uqcr11	-0.354483	0.0103574
9430016H08Rik	-0.446026	0.0103574
Il31ra	0.542383	0.0103574
Dda1	-0.310484	0.0103578
Nqo1	0.886819	0.0104027
Zbtb8a	0.665638	0.0104136
Paip1	0.307345	0.0104602
Dync1i2	0.294478	0.0105085
Hspa1l	0.663507	0.0105102
Mdga1	0.460957	0.0105102
G2e3	1.05163	1.68115e-09
Eef2	-0.252907	0.0105274
Rmdn1	0.494338	0.0105585
Dhx33	-0.281229	0.0105726
Map2k3	-1.13324	2.43639e-10
Cenpp	-0.565189	0.0106107
Lipa	0.296004	0.0106496
Relb	-0.796094	0.0106496
Ppia	-0.329355	0.0106901
Sap30	-0.379571	0.0106934
Nudt12	0.719453	0.0106934
Hsh2d	0.547267	0.0106934
Pex2	0.372142	0.0106959
Egln3	-0.370768	0.0106996
Entpd1	0.991479	0.0107185
Ankrd50	-0.550533	0.0107185
Slc27a1	0.461559	0.0107185
Sfmbt2	0.50923	0.0107254
Creb3l2	0.621998	0.0107308
Ddx51	-0.310682	0.0107351
Depdc1a	-0.505647	0.0107351
Ric8	0.26193	0.0108217
Ddx17	0.386661	0.0108566
Ezh2	-0.362041	0.0108566
Ldlrad3	-0.672401	0.0108687
B230118H07Rik	-0.645873	0.0108687
Eif2b4	-0.296691	0.0108764
Sgk3	0.304978	0.0108795
AU022252	0.51515	0.0108905
Mylip	0.65332	0.0109287
Cars	-0.320538	0.0109673
Cdc42se1	0.288846	0.0109871
Sema4g	0.599009	0.0110107
Lypd6b	0.542327	0.0110589
Gpr107	0.330031	0.0110649
Mlh3	0.602425	0.011071
S100pbp	0.426312	0.0110754
Zfyve21	0.691288	0.0110754
Rhbdd2	0.392505	0.0110973
Tubb5	-0.351432	0.0111582
Ralgapa2	0.383907	0.0111636
Cd164	-0.281946	0.0111636
Xrcc1	-0.322846	0.0111815
C1qtnf1	0.547297	0.0111882
Jmjd1c	-0.526147	0.0111882
Pex26	0.390157	0.0112059
Nabp1	0.477469	0.0112361
Tspan3	-0.364213	0.0112484
Bod1l	0.401194	0.0112905
Znrf3	-0.347009	0.0113148
Smox	0.329662	0.0113644
1190002F15Rik	-0.503684	0.0113679
Arrdc4	1.04847	0.000694783
Bnip2	0.280963	0.0113909
Hs1bp3	0.589651	0.0113909
Zfp157	0.359386	0.0113909
Cenpn	-0.408324	0.0114254
Ipo7	-0.349649	0.0114254
Rps14	-0.298999	0.0114356
Osbp	0.344738	0.0114372
Atxn1l	0.341474	0.0114582
Lsm5	-0.378734	0.0114646
Mrpl46	-0.420505	0.0114936
Zmym4	0.298437	0.0115081
Snord73a	-1.13309	0.0201622
Gimap5	0.593874	0.0115243
Adck3	0.440807	0.0115466
Lbh	0.408934	0.0115783
Tti1	0.330758	0.0115964
Lrif1	0.410809	0.0116265
Rasgrp4	0.65227	0.0116304
A630033H20Rik	0.739185	0.0116545
Prx	-0.587793	0.0116625
Klhl15	-0.53666	0.011668
Trpv2	0.325583	0.0116698
Hist1h3c	-1.12849	0.048205
5430416N02Rik	-0.39485	0.0116898
Txnrd1	-0.309119	0.0117186
Slc16a6	-0.413457	0.0117186
Slc35b4	0.391087	0.0117207
Knstrn	-0.365344	0.0117276
Neu3	0.782039	0.0117694
Pdgfrb	0.429184	0.0118028
Atp5k	-0.335372	0.0118028
Srek1ip1	0.36391	0.0118174
Psmc3	-0.301683	0.0118174
Rabep2	0.37752	0.0119305
Llgl2	0.509893	0.0119456
Ppp2r2d	-0.334424	0.011956
[truncated: 9,923 more rows]

## Sheet: GO DOWNNregulated Lp21 v L
GO DOWNregulated Lp21 v L Gene ontology (GO) analysis of downregulated genes in p21-deficient Lmo2Tg DN3 cells, as compared to DN3 cells from Lmo2Tg mice.
Analysis Type:	PANTHER Overrepresentation Test (Released 20171205)
Annotation Version and Release Date:	GO Ontology database Released 2017-12-27
Analyzed List:	upload_1 (Mus musculus)
Reference List:	Mus musculus (all genes in database)
Test Type:	FISHER
GO biological process complete	Mus musculus - REFLIST (22262)	Observed	Expected	Fold Enrichment	raw P-value	FDR
regulation of regulatory T cell differentiation (GO:0045589)	24	5	0.28	17.63	1.97e-05	0.00147
regulation of p38MAPK cascade (GO:1900744)	32	6	0.38	15.87	4.83e-06	0.000408
negative regulation of muscle contraction (GO:0045932)	30	5	0.35	14.11	5.09e-05	0.00342
negative regulation of ERK1 and ERK2 cascade (GO:0070373)	67	11	0.79	13.9	1.74e-09	2.79e-07
nucleosome assembly (GO:0006334)	77	11	0.91	12.09	6.46e-09	9.65e-07
negative regulation of MAP kinase activity (GO:0043407)	65	8	0.77	10.42	2.17e-06	0.0002
chromatin assembly (GO:0031497)	92	11	1.09	10.12	3.45e-08	4.21e-06
regulation of epidermal cell differentiation (GO:0045604)	51	6	0.6	9.96	5.27e-05	0.00351
negative regulation of I-kappaB kinase/NF-kappaB signaling (GO:0043124)	53	6	0.63	9.58	6.42e-05	0.00403
nucleosome organization (GO:0034728)	106	12	1.25	9.58	1.42e-08	1.94e-06
regulation of cytokine biosynthetic process (GO:0042035)	98	11	1.16	9.5	6.24e-08	7.22e-06
chromatin assembly or disassembly (GO:0006333)	109	12	1.29	9.32	1.89e-08	2.53e-06
regulation of erythrocyte differentiation (GO:0045646)	46	5	0.54	9.2	0.000316	0.0153
negative regulation of hemopoiesis (GO:1903707)	131	14	1.55	9.05	1.73e-09	2.8e-07
negative regulation of lymphocyte differentiation (GO:0045620)	47	5	0.56	9	0.000347	0.0166
negative regulation of protein serine/threonine kinase activity (GO:0071901)	104	11	1.23	8.95	1.09e-07	1.19e-05
protein-DNA complex assembly (GO:0065004)	124	13	1.46	8.87	8.23e-09	1.2e-06
regulation of transcription regulatory region DNA binding (GO:2000677)	48	5	0.57	8.82	0.000379	0.0179
negative regulation of transforming growth factor beta receptor signaling pathway (GO:0030512)	58	6	0.69	8.76	0.000102	0.00593
negative regulation of myeloid cell differentiation (GO:0045638)	78	8	0.92	8.68	7.51e-06	0.000621
regulation of interleukin-1 beta production (GO:0032651)	50	5	0.59	8.46	0.000451	0.0207
negative regulation of DNA binding (GO:0043392)	50	5	0.59	8.46	0.000451	0.0207
skeletal muscle cell differentiation (GO:0035914)	60	6	0.71	8.46	0.000121	0.00682
negative regulation of cellular response to transforming growth factor beta stimulus (GO:1903845)	60	6	0.71	8.46	0.000121	0.00679
negative regulation of leukocyte differentiation (GO:1902106)	91	9	1.08	8.37	2.65e-06	0.00024
negative regulation of NF-kappaB transcription factor activity (GO:0032088)	71	7	0.84	8.35	3.56e-05	0.00251
regulation of transforming growth factor beta receptor signaling pathway (GO:0017015)	93	9	1.1	8.19	3.13e-06	0.000278
regulation of cellular response to transforming growth factor beta stimulus (GO:1903844)	95	9	1.12	8.02	3.68e-06	0.00032
positive regulation of protein kinase B signaling (GO:0051897)	87	8	1.03	7.78	1.57e-05	0.0012
negative regulation of MAPK cascade (GO:0043409)	153	14	1.81	7.75	1.09e-08	1.55e-06
lung morphogenesis (GO:0060425)	55	5	0.65	7.7	0.000676	0.0294
protein-DNA complex subunit organization (GO:0071824)	155	14	1.83	7.65	1.27e-08	1.76e-06
positive regulation of fat cell differentiation (GO:0045600)	56	5	0.66	7.56	0.000729	0.0313
response to fibroblast growth factor (GO:0071774)	59	5	0.7	7.17	0.000908	0.0377
regulation of muscle adaptation (GO:0043502)	83	7	0.98	7.14	8.94e-05	0.00529
negative regulation of DNA binding transcription factor activity (GO:0043433)	145	12	1.71	7.01	3.4e-07	3.49e-05
DNA packaging (GO:0006323)	134	11	1.58	6.95	1.14e-06	0.000109
negative regulation of calcium ion transport (GO:0051926)	61	5	0.72	6.94	0.00104	0.0421
negative regulation of protein kinase activity (GO:0006469)	220	18	2.6	6.93	4.47e-10	7.64e-08
regulation of epithelial cell differentiation (GO:0030856)	136	11	1.61	6.85	1.3e-06	0.000124
positive regulation of cytokine biosynthetic process (GO:0042108)	62	5	0.73	6.83	0.00112	0.0447
regulation of epidermis development (GO:0045682)	75	6	0.89	6.77	0.000373	0.0178
negative regulation of kinase activity (GO:0033673)	240	19	2.84	6.7	2.43e-10	4.25e-08
fat cell differentiation (GO:0045444)	117	9	1.38	6.51	1.76e-05	0.00133
negative regulation of transferase activity (GO:0051348)	273	20	3.23	6.2	2.9e-10	5.02e-08
negative regulation of cysteine-type endopeptidase activity involved in apoptotic process (GO:0043154)	84	6	0.99	6.05	0.000657	0.0287
negative regulation of cellular response to growth factor stimulus (GO:0090288)	128	9	1.51	5.95	3.43e-05	0.00247
negative regulation of transmembrane receptor protein serine/threonine kinase signaling pathway (GO:0090101)	103	7	1.22	5.75	0.000313	0.0152
regulation of DNA binding (GO:0051101)	118	8	1.39	5.74	0.000119	0.00676
regulation of myeloid leukocyte differentiation (GO:0002761)	119	8	1.41	5.69	0.000126	0.00701
regulation of T cell differentiation (GO:0045580)	135	9	1.59	5.64	5.08e-05	0.00343
negative regulation of phosphorylation (GO:0042326)	451	30	5.33	5.63	8.56e-14	3.66e-11
DNA conformation change (GO:0071103)	166	11	1.96	5.61	7.89e-06	0.000649
regulation of osteoblast differentiation (GO:0045667)	121	8	1.43	5.6	0.00014	0.00754
regulation of protein kinase B signaling (GO:0051896)	136	9	1.61	5.6	5.36e-05	0.00351
cell cycle arrest (GO:0007050)	91	6	1.08	5.58	0.000974	0.0398
formation of primary germ layer (GO:0001704)	91	6	1.08	5.58	0.000974	0.0397
establishment of cell polarity (GO:0030010)	107	7	1.26	5.54	0.000389	0.0183
positive regulation of smooth muscle cell proliferation (GO:0048661)	92	6	1.09	5.52	0.00103	0.0415
regulation of smooth muscle cell proliferation (GO:0048660)	140	9	1.65	5.44	6.62e-05	0.00411
regulation of fat cell differentiation (GO:0045598)	125	8	1.48	5.42	0.000173	0.009
positive regulation of ossification (GO:0045778)	94	6	1.11	5.4	0.00114	0.0454
steroid hormone mediated signaling pathway (GO:0043401)	94	6	1.11	5.4	0.00114	0.0453
embryonic placenta development (GO:0001892)	110	7	1.3	5.39	0.000455	0.0207
negative regulation of protein phosphorylation (GO:0001933)	409	26	4.83	5.38	1.11e-11	2.62e-09
regulation of leukocyte differentiation (GO:1902105)	273	17	3.23	5.27	6.14e-08	7.15e-06
regulation of myeloid cell differentiation (GO:0045637)	193	12	2.28	5.26	5.64e-06	0.000475
regulation of lymphocyte differentiation (GO:0045619)	164	10	1.94	5.16	4e-05	0.00278
regulation of hemopoiesis (GO:1903706)	363	22	4.29	5.13	1.06e-09	1.76e-07
regulation of ERK1 and ERK2 cascade (GO:0070372)	282	17	3.33	5.1	9.54e-08	1.05e-05
cellular response to lipopolysaccharide (GO:0071222)	133	8	1.57	5.09	0.000258	0.0127
positive regulation of leukocyte cell-cell adhesion (GO:1903039)	183	11	2.16	5.09	1.87e-05	0.0014
positive regulation of cell-cell adhesion (GO:0022409)	218	13	2.58	5.05	3.54e-06	0.00031
regulation of muscle system process (GO:0090257)	219	13	2.59	5.02	3.71e-06	0.000321
positive regulation of leukocyte differentiation (GO:1902107)	154	9	1.82	4.95	0.000132	0.00727
regulation of ossification (GO:0030278)	205	12	2.42	4.95	1.01e-05	0.000806
positive regulation of T cell activation (GO:0050870)	173	10	2.04	4.89	6.12e-05	0.00396
regulation of embryonic development (GO:0045995)	123	7	1.45	4.82	0.000852	0.0355
cellular response to molecule of bacterial origin (GO:0071219)	142	8	1.68	4.77	0.000392	0.0183
regulation of cellular response to growth factor stimulus (GO:0090287)	250	14	2.95	4.74	2.99e-06	0.000269
cellular response to biotic stimulus (GO:0071216)	161	9	1.9	4.73	0.000181	0.00935
circadian rhythm (GO:0007623)	127	7	1.5	4.67	0.00102	0.0412
response to lipopolysaccharide (GO:0032496)	236	13	2.79	4.66	8e-06	0.000655
negative regulation of phosphorus metabolic process (GO:0010563)	582	32	6.88	4.65	1.58e-12	4.97e-10
negative regulation of phosphate metabolic process (GO:0045936)	582	32	6.88	4.65	1.58e-12	4.87e-10
regulation of muscle contraction (GO:0006937)	148	8	1.75	4.58	0.000509	0.0229
regulation of MAP kinase activity (GO:0043405)	280	15	3.31	4.53	2.22e-06	0.000203
regulation of leukocyte cell-cell adhesion (GO:1903037)	300	16	3.54	4.51	1.07e-06	0.000104
skeletal muscle tissue development (GO:0007519)	132	7	1.56	4.49	0.00126	0.0497
negative regulation of intracellular signal transduction (GO:1902532)	509	27	6.01	4.49	2.1e-10	3.75e-08
positive regulation of hemopoiesis (GO:1903708)	193	10	2.28	4.39	0.000145	0.00769
regulation of transmembrane receptor protein serine/threonine kinase signaling pathway (GO:0090092)	215	11	2.54	4.33	7.53e-05	0.00458
response to molecule of bacterial origin (GO:0002237)	255	13	3.01	4.32	1.75e-05	0.00133
negative regulation of apoptotic signaling pathway (GO:2001234)	216	11	2.55	4.31	7.84e-05	0.00475
regulation of cysteine-type endopeptidase activity involved in apoptotic process (GO:0043281)	197	10	2.33	4.3	0.000169	0.00884
transcription from RNA polymerase II promoter (GO:0006366)	203	10	2.4	4.17	0.000213	0.0108
regulation of T cell activation (GO:0050863)	285	14	3.37	4.16	1.24e-05	0.000989
kidney development (GO:0001822)	247	12	2.92	4.11	5.75e-05	0.00375
placenta development (GO:0001890)	165	8	1.95	4.1	0.001	0.0407
regulation of cell-cell adhesion (GO:0022407)	392	19	4.63	4.1	4.17e-07	4.2e-05
regulation of calcium ion transport (GO:0051924)	249	12	2.94	4.08	6.19e-05	0.00393
positive regulation of protein catabolic process (GO:0045732)	193	9	2.28	3.95	0.000641	0.0284
regulation of protein serine/threonine kinase activity (GO:0071900)	408	19	4.82	3.94	7.42e-07	7.27e-05
negative regulation of protein modification process (GO:0031400)	558	26	6.59	3.94	6.13e-09	9.25e-07
negative regulation of transcription from RNA polymerase II promoter (GO:0000122)	801	37	9.46	3.91	3.54e-12	9.9e-10
regulation of I-kappaB kinase/NF-kappaB signaling (GO:0043122)	200	9	2.36	3.81	0.000817	0.0344
renal system development (GO:0072001)	269	12	3.18	3.78	0.000124	0.00697
response to peptide (GO:1901652)	292	13	3.45	3.77	6.66e-05	0.00412
regulation of cysteine-type endopeptidase activity (GO:2000116)	227	10	2.68	3.73	0.000498	0.0226
rhythmic process (GO:0048511)	273	12	3.23	3.72	0.000142	0.00762
negative regulation of cell proliferation (GO:0008285)	650	28	7.68	3.65	7.95e-09	1.18e-06
positive regulation of cell death (GO:0010942)	651	28	7.69	3.64	8.21e-09	1.2e-06
regulation of vasculature development (GO:1901342)	282	12	3.33	3.6	0.00019	0.00969
negative regulation of catalytic activity (GO:0043086)	682	29	8.06	3.6	5.57e-09	8.48e-07
response to peptide hormone (GO:0043434)	236	10	2.79	3.59	0.000664	0.029
urogenital system development (GO:0001655)	307	13	3.63	3.58	0.000108	0.00622
regulation of epithelial cell proliferation (GO:0050678)	332	14	3.92	3.57	6.15e-05	0.00394
negative regulation of molecular function (GO:0044092)	973	41	11.49	3.57	3.5e-12	9.98e-10
positive regulation of programmed cell death (GO:0043068)	597	25	7.05	3.54	8.87e-08	9.97e-06
regulation of MAPK cascade (GO:0043408)	680	28	8.03	3.49	2.01e-08	2.64e-06
positive regulation of cellular catabolic process (GO:0031331)	316	13	3.73	3.48	0.000142	0.00759
negative regulation of immune system process (GO:0002683)	414	17	4.89	3.48	1.4e-05	0.00108
negative regulation of transcription, DNA-templated (GO:0045892)	1101	45	13.01	3.46	7.25e-13	2.72e-10
muscle organ development (GO:0007517)	271	11	3.2	3.44	0.000511	0.0229
positive regulation of apoptotic process (GO:0043065)	591	24	6.98	3.44	2.78e-07	2.87e-05
muscle tissue development (GO:0060537)	321	13	3.79	3.43	0.000165	0.00863
positive regulation of catabolic process (GO:0009896)	370	15	4.37	3.43	5.17e-05	0.00346
cellular response to lipid (GO:0071396)	371	15	4.38	3.42	5.33e-05	0.0035
negative regulation of nucleic acid-templated transcription (GO:1903507)	1118	45	13.21	3.41	1.2e-12	4.12e-10
negative regulation of RNA biosynthetic process (GO:1902679)	1119	45	13.22	3.4	1.24e-12	4.06e-10
regulation of protein kinase activity (GO:0045859)	653	26	7.71	3.37	1.25e-07	1.35e-05
negative regulation of cell cycle (GO:0045786)	378	15	4.47	3.36	6.52e-05	0.00406
striated muscle tissue development (GO:0014706)	305	12	3.6	3.33	0.000376	0.0178
negative regulation of cellular macromolecule biosynthetic process (GO:2000113)	1296	51	15.31	3.33	6.64e-14	3.1e-11
negative regulation of signal transduction (GO:0009968)	1097	43	12.96	3.32	9.44e-12	2.27e-09
negative regulation of RNA metabolic process (GO:0051253)	1198	47	14.15	3.32	8.42e-13	3.08e-10
regulation of transcription from RNA polymerase II promoter (GO:0006357)	1849	72	21.84	3.3	1.69e-19	2.88e-16
regulation of DNA binding transcription factor activity (GO:0051090)	360	14	4.25	3.29	0.00014	0.00754
negative regulation of cellular biosynthetic process (GO:0031327)	1417	55	16.74	3.29	9.74e-15	5.76e-12
cellular response to organic cyclic compound (GO:0071407)	387	15	4.57	3.28	8.4e-05	0.00501
regulation of inflammatory response (GO:0050727)	285	11	3.37	3.27	0.000762	0.0326
negative regulation of cellular protein metabolic process (GO:0032269)	959	37	11.33	3.27	4.84e-10	8.19e-08
negative regulation of macromolecule biosynthetic process (GO:0010558)	1348	52	15.93	3.27	7.65e-14	3.46e-11
regulation of metal ion transport (GO:0010959)	389	15	4.6	3.26	8.87e-05	0.00527
negative regulation of cell communication (GO:0010648)	1224	47	14.46	3.25	1.75e-12	5.18e-10
regulation of apoptotic signaling pathway (GO:2001233)	392	15	4.63	3.24	9.63e-05	0.00563
negative regulation of protein metabolic process (GO:0051248)	1020	39	12.05	3.24	1.99e-10	3.65e-08
negative regulation of signaling (GO:0023057)	1228	47	14.51	3.24	1.96e-12	5.68e-10
inflammatory response (GO:0006954)	419	16	4.95	3.23	5.78e-05	0.00376
negative regulation of biosynthetic process (GO:0009890)	1449	55	17.12	3.21	2.38e-14	1.31e-11
regulation of kinase activity (GO:0043549)	716	27	8.46	3.19	2.01e-07	2.13e-05
taxis (GO:0042330)	426	16	5.03	3.18	6.98e-05	0.00426
negative regulation of cell differentiation (GO:0045596)	693	26	8.19	3.18	3.76e-07	3.81e-05
positive regulation of cell adhesion (GO:0045785)	374	14	4.42	3.17	0.000204	0.0104
positive regulation of transcription from RNA polymerase II promoter (GO:0045944)	1126	42	13.3	3.16	7.61e-11	1.46e-08
negative regulation of multicellular organismal process (GO:0051241)	1153	43	13.62	3.16	4.4e-11	9.02e-09
response to lipid (GO:0033993)	591	22	6.98	3.15	3.49e-06	0.000307
negative regulation of nucleobase-containing compound metabolic process (GO:0045934)	1354	50	16	3.13	1.22e-12	4.08e-10
positive regulation of proteolysis (GO:0045862)	299	11	3.53	3.11	0.00111	0.0445
response to radiation (GO:0009314)	382	14	4.51	3.1	0.000251	0.0125
cellular response to hormone stimulus (GO:0032870)	411	15	4.86	3.09	0.000159	0.00837
regulation of transferase activity (GO:0051338)	821	30	9.7	3.09	7.81e-08	8.91e-06
cellular response to organonitrogen compound (GO:0071417)	358	13	4.23	3.07	0.000452	0.0207
positive regulation of cell migration (GO:0030335)	468	17	5.53	3.07	6.17e-05	0.00394
regulation of cell proliferation (GO:0042127)	1583	57	18.7	3.05	6.29e-14	3.02e-11
negative regulation of gene expression (GO:0010629)	1511	54	17.85	3.03	4.45e-13	1.76e-10
negative regulation of nitrogen compound metabolic process (GO:0051172)	2186	78	25.83	3.02	4.74e-19	7.3e-16
chemotaxis (GO:0006935)	424	15	5.01	2.99	0.00022	0.0111
regulation of cytokine production (GO:0001817)	595	21	7.03	2.99	1.27e-05	0.00101
positive regulation of RNA metabolic process (GO:0051254)	1499	53	17.71	2.99	1.15e-12	4.02e-10
blood vessel morphogenesis (GO:0048514)	398	14	4.7	2.98	0.000375	0.0178
positive regulation of nucleic acid-templated transcription (GO:1903508)	1422	50	16.8	2.98	6.92e-12	1.9e-09
positive regulation of transcription, DNA-templated (GO:0045893)	1422	50	16.8	2.98	6.92e-12	1.87e-09
positive regulation of RNA biosynthetic process (GO:1902680)	1423	50	16.81	2.97	7.09e-12	1.88e-09
response to growth factor (GO:0070848)	372	13	4.39	2.96	0.000639	0.0283
positive regulation of cell motility (GO:2000147)	486	17	5.74	2.96	9.61e-05	0.00564
positive regulation of locomotion (GO:0040017)	517	18	6.11	2.95	6.35e-05	0.004
negative regulation of cellular metabolic process (GO:0031324)	2353	82	27.8	2.95	1.68e-19	3.23e-16
regulation of lymphocyte activation (GO:0051249)	520	18	6.14	2.93	6.82e-05	0.0042
muscle structure development (GO:0061061)	465	16	5.49	2.91	0.000184	0.00945
cellular response to nitrogen compound (GO:1901699)	438	15	5.17	2.9	0.000307	0.0149
cellular response to endogenous stimulus (GO:0071495)	846	29	9.99	2.9	4.7e-07	4.69e-05
regulation of homeostatic process (GO:0032844)	498	17	5.88	2.89	0.000127	0.00708
epithelial cell differentiation (GO:0030855)	498	17	5.88	2.89	0.000127	0.00706
vasculature development (GO:0001944)	527	18	6.23	2.89	8.03e-05	0.00485
negative regulation of response to stimulus (GO:0048585)	1437	49	16.98	2.89	3.33e-11	7.33e-09
negative regulation of macromolecule metabolic process (GO:0010605)	2317	79	27.37	2.89	3.49e-18	3.35e-15
positive regulation of cellular component movement (GO:0051272)	500	17	5.91	2.88	0.000133	0.00734
negative regulation of apoptotic process (GO:0043066)	868	29	10.25	2.83	7.78e-07	7.58e-05
regulation of apoptotic process (GO:0042981)	1468	49	17.34	2.83	6.85e-11	1.33e-08
positive regulation of nucleobase-containing compound metabolic process (GO:0045935)	1733	58	20.47	2.83	7.13e-13	2.74e-10
cardiovascular system development (GO:0072358)	541	18	6.39	2.82	0.00011	0.00632
regulation of cell differentiation (GO:0045595)	1713	57	20.24	2.82	1.48e-12	4.76e-10
negative regulation of developmental process (GO:0051093)	933	31	11.02	2.81	3.52e-07	3.59e-05
regulation of cell death (GO:0010941)	1628	54	19.23	2.81	7.43e-12	1.91e-09
negative regulation of metabolic process (GO:0009892)	2566	85	30.31	2.8	6.21e-19	8.69e-16
response to hormone (GO:0009725)	577	19	6.82	2.79	8.12e-05	0.00488
regulation of cellular response to stress (GO:0080135)	577	19	6.82	2.79	8.12e-05	0.00486
regulation of programmed cell death (GO:0043067)	1486	49	17.56	2.79	1.03e-10	1.91e-08
negative regulation of programmed cell death (GO:0043069)	884	29	10.44	2.78	1.11e-06	0.000107
tissue development (GO:0009888)	1534	50	18.12	2.76	9.48e-11	1.78e-08
pattern specification process (GO:0007389)	431	14	5.09	2.75	0.000798	0.0336
response to endogenous stimulus (GO:0009719)	1016	33	12	2.75	2.35e-07	2.48e-05
regulation of cell adhesion (GO:0030155)	651	21	7.69	2.73	4.55e-05	0.00313
regulation of protein phosphorylation (GO:0001932)	1331	43	15.72	2.73	3.16e-09	5.01e-07
regulation of intracellular signal transduction (GO:1902531)	1583	51	18.7	2.73	8.85e-11	1.68e-08
regulation of system process (GO:0044057)	499	16	5.9	2.71	0.000393	0.0183
response to organonitrogen compound (GO:0010243)	656	21	7.75	2.71	5.06e-05	0.00343
regulation of phosphorylation (GO:0042325)	1437	46	16.98	2.71	1.07e-09	1.76e-07
positive regulation of macromolecule biosynthetic process (GO:0010557)	1670	53	19.73	2.69	5.97e-11	1.18e-08
positive regulation of gene expression (GO:0010628)	1794	57	21.19	2.69	9.01e-12	2.24e-09
regulation of leukocyte activation (GO:0002694)	601	19	7.1	2.68	0.000136	0.00739
regulation of cell cycle (GO:0051726)	922	29	10.89	2.66	2.49e-06	0.000226
regulation of cell activation (GO:0050865)	641	20	7.57	2.64	0.000107	0.0062
regulation of cell migration (GO:0030334)	769	24	9.08	2.64	2.17e-05	0.00159
regulation of multicellular organismal development (GO:2000026)	1890	59	22.33	2.64	7.13e-12	1.86e-09
epithelium development (GO:0060429)	997	31	11.78	2.63	1.38e-06	0.00013
positive regulation of cell differentiation (GO:0045597)	1007	31	11.9	2.61	1.68e-06	0.000158
regulation of locomotion (GO:0040012)	885	27	10.46	2.58	9.64e-06	0.000781
negative regulation of cell death (GO:0060548)	984	30	11.62	2.58	3.03e-06	0.000271
negative regulation of transport (GO:0051051)	526	16	6.21	2.57	0.000682	0.0296
transcription, DNA-templated (GO:0006351)	1913	58	22.6	2.57	3.49e-11	7.46e-09
nucleic acid-templated transcription (GO:0097659)	1914	58	22.61	2.57	3.56e-11	7.5e-09
enzyme linked receptor protein signaling pathway (GO:0007167)	530	16	6.26	2.56	0.000737	0.0316
response to cytokine (GO:0034097)	695	21	8.21	2.56	0.000111	0.00634
apoptotic process (GO:0006915)	793	24	9.37	2.56	3.49e-05	0.00249
positive regulation of cellular biosynthetic process (GO:0031328)	1787	54	21.11	2.56	2.2e-10	3.89e-08
RNA biosynthetic process (GO:0032774)	1917	58	22.65	2.56	3.78e-11	7.86e-09
blood vessel development (GO:0001568)	499	15	5.9	2.54	0.00112	0.0448
response to organic cyclic compound (GO:0014070)	639	19	7.55	2.52	0.000287	0.0141
response to nitrogen compound (GO:1901698)	772	23	9.12	2.52	6.43e-05	0.00402
regulation of cell motility (GO:2000145)	810	24	9.57	2.51	4.82e-05	0.0033
positive regulation of biosynthetic process (GO:0009891)	1822	54	21.52	2.51	5.39e-10	9.02e-08
circulatory system development (GO:0072359)	846	25	9.99	2.5	3.48e-05	0.00249
regulation of RNA biosynthetic process (GO:2001141)	3145	93	37.15	2.5	1.21e-17	1.04e-14
regulation of protein metabolic process (GO:0051246)	2512	74	29.68	2.49	1.16e-13	4.82e-11
positive regulation of nitrogen compound metabolic process (GO:0051173)	2816	83	33.27	2.49	1.8e-15	1.16e-12
regulation of transcription, DNA-templated (GO:0006355)	3124	92	36.91	2.49	2.48e-17	2.01e-14
cell migration (GO:0016477)	752	22	8.88	2.48	0.00012	0.00678
regulation of nucleic acid-templated transcription (GO:1903506)	3139	92	37.08	2.48	3.25e-17	2.5e-14
regulation of cellular protein localization (GO:1903827)	582	17	6.88	2.47	0.000724	0.0312
cellular response to oxygen-containing compound (GO:1901701)	721	21	8.52	2.47	0.000182	0.00934
response to oxygen-containing compound (GO:1901700)	1131	33	13.36	2.47	3.14e-06	0.000278
programmed cell death (GO:0012501)	827	24	9.77	2.46	0.000104	0.00602
positive regulation of cell proliferation (GO:0008284)	896	26	10.59	2.46	4.83e-05	0.00329
regulation of protein modification process (GO:0031399)	1660	48	19.61	2.45	1.15e-08	1.61e-06
positive regulation of macromolecule metabolic process (GO:0010604)	2910	84	34.38	2.44	5.07e-15	3.12e-12
regulation of cellular macromolecule biosynthetic process (GO:2000112)	3510	101	41.47	2.44	1.65e-18	1.82e-15
regulation of proteolysis (GO:0030162)	663	19	7.83	2.43	0.000447	0.0206
positive regulation of protein metabolic process (GO:0051247)	1498	43	17.7	2.43	9.41e-08	1.04e-05
regulation of phosphate metabolic process (GO:0019220)	1670	48	19.73	2.43	1.36e-08	1.87e-06
regulation of phosphorus metabolic process (GO:0051174)	1675	48	19.79	2.43	1.48e-08	1.99e-06
cellular response to cytokine stimulus (GO:0071345)	595	17	7.03	2.42	0.000916	0.0379
regulation of response to stress (GO:0080134)	1154	33	13.63	2.42	4.16e-06	0.000357
locomotion (GO:0040011)	1053	30	12.44	2.41	1.31e-05	0.00103
regulation of signal transduction (GO:0009966)	2533	72	29.92	2.41	1.69e-12	5.09e-10
regulation of macromolecule biosynthetic process (GO:0010556)	3613	103	42.68	2.41	9.71e-19	1.25e-15
positive regulation of developmental process (GO:0051094)	1374	39	16.23	2.4	5.33e-07	5.3e-05
regulation of catalytic activity (GO:0050790)	1729	49	20.43	2.4	2.21e-08	2.88e-06
regulation of cellular protein metabolic process (GO:0032268)	2326	66	27.48	2.4	2.21e-11	5.08e-09
regulation of RNA metabolic process (GO:0051252)	3311	94	39.12	2.4	9.66e-17	6.76e-14
regulation of response to external stimulus (GO:0032101)	677	19	8	2.38	0.000819	0.0343
regulation of cellular component movement (GO:0051270)	891	25	10.53	2.38	9.52e-05	0.00561
localization of cell (GO:0051674)	856	24	10.11	2.37	0.000137	0.00744
cell motility (GO:0048870)	856	24	10.11	2.37	0.000137	0.00741
regulation of multicellular organismal process (GO:0051239)	2822	79	33.34	2.37	1.66e-13	6.71e-11
regulation of cellular biosynthetic process (GO:0031326)	3786	106	44.73	2.37	9.74e-19	1.15e-15
regulation of molecular function (GO:0065009)	2328	65	27.5	2.36	5.69e-11	1.14e-08
positive regulation of cellular metabolic process (GO:0031325)	2945	82	34.79	2.36	8.29e-14	3.65e-11
regulation of nucleobase-containing compound metabolic process (GO:0019219)	3658	102	43.22	2.36	8.23e-18	7.45e-15
cell death (GO:0008219)	866	24	10.23	2.35	0.000154	0.00819
positive regulation of multicellular organismal process (GO:0051240)	1655	46	19.55	2.35	9.36e-08	1.04e-05
regulation of developmental process (GO:0050793)	2410	67	28.47	2.35	3.05e-11	6.89e-09
regulation of biosynthetic process (GO:0009889)	3844	106	45.41	2.33	2.3e-18	2.36e-15
positive regulation of immune system process (GO:0002684)	876	24	10.35	2.32	0.000175	0.00909
cellular response to organic substance (GO:0071310)	1649	45	19.48	2.31	1.94e-07	2.08e-05
positive regulation of metabolic process (GO:0009893)	3147	86	37.18	2.31	3.26e-14	1.67e-11
nucleobase-containing compound biosynthetic process (GO:0034654)	2148	58	25.38	2.29	3.26e-09	5.12e-07
anatomical structure formation involved in morphogenesis (GO:0048646)	855	23	10.1	2.28	0.000301	0.0147
animal organ morphogenesis (GO:0009887)	928	25	10.96	2.28	0.000156	0.00824
negative regulation of cellular process (GO:0048523)	4312	116	50.94	2.28	1.66e-19	3.66e-16
response to abiotic stimulus (GO:0009628)	859	23	10.15	2.27	0.000318	0.0154
regulation of gene expression (GO:0010468)	3880	104	45.84	2.27	6.15e-17	4.51e-14
regulation of immune system process (GO:0002682)	1276	34	15.07	2.26	1.31e-05	0.00103
cellular response to chemical stimulus (GO:0070887)	2045	54	24.16	2.24	2.47e-08	3.14e-06
regulation of cell communication (GO:0010646)	2869	76	33.89	2.24	9.25e-12	2.26e-09
positive regulation of cellular protein metabolic process (GO:0032270)	1404	37	16.59	2.23	5.9e-06	0.000494
regulation of signaling (GO:0023051)	2890	76	34.14	2.23	1.9e-11	4.42e-09
heterocycle biosynthetic process (GO:0018130)	2212	58	26.13	2.22	1.05e-08	1.51e-06
aromatic compound biosynthetic process (GO:0019438)	2222	58	26.25	2.21	1.15e-08	1.62e-06
negative regulation of biological process (GO:0048519)	4752	124	56.14	2.21	4.8e-20	1.23e-16
regulation of nitrogen compound metabolic process (GO:0051171)	5220	136	61.67	2.21	9.7e-23	1.49e-18
positive regulation of intracellular signal transduction (GO:1902533)	896	23	10.59	2.17	0.00072	0.0311
cellular response to stress (GO:0033554)	1328	34	15.69	2.17	3.54e-05	0.00251
embryo development (GO:0009790)	1060	27	12.52	2.16	0.000221	0.0111
regulation of primary metabolic process (GO:0080090)	5352	136	63.23	2.15	1.31e-21	6.74e-18
regulation of macromolecule metabolic process (GO:0060255)	5383	137	63.59	2.15	4.19e-22	3.22e-18
positive regulation of signal transduction (GO:0009967)	1351	34	15.96	2.13	4.26e-05	0.00294
positive regulation of catalytic activity (GO:0043085)	1002	25	11.84	2.11	0.000505	0.0228
organic cyclic compound biosynthetic process (GO:1901362)	2326	58	27.48	2.11	4.95e-08	5.86e-06
cell cycle (GO:0007049)	1130	28	13.35	2.1	0.000327	0.0157
response to organic substance (GO:0010033)	2303	57	27.21	2.1	8.31e-08	9.41e-06
regulation of cellular metabolic process (GO:0031323)	5484	136	64.79	2.1	8.28e-21	3.19e-17
response to external stimulus (GO:0009605)	1706	42	20.15	2.08	7.21e-06	0.0006
positive regulation of cell communication (GO:0010647)	1523	37	17.99	2.06	3.95e-05	0.00276
positive regulation of signaling (GO:0023056)	1530	37	18.08	2.05	4.19e-05	0.00291
RNA metabolic process (GO:0016070)	2681	65	31.67	2.05	1.93e-08	2.56e-06
cellular macromolecule biosynthetic process (GO:0034645)	2699	65	31.89	2.04	2.28e-08	2.94e-06
regulation of metabolic process (GO:0019222)	5821	140	68.77	2.04	2.46e-20	7.57e-17
cellular nitrogen compound biosynthetic process (GO:0044271)	2590	62	30.6	2.03	6.87e-08	7.89e-06
regulation of response to stimulus (GO:0048583)	3441	82	40.65	2.02	2.07e-10	3.76e-08
macromolecule biosynthetic process (GO:0009059)	2736	65	32.32	2.01	4.53e-08	5.4e-06
animal organ development (GO:0048513)	2827	67	33.4	2.01	2.48e-08	3.13e-06
intracellular signal transduction (GO:0035556)	1271	30	15.02	2	0.000425	0.0197
cell surface receptor signaling pathway (GO:0007166)	1700	40	20.08	1.99	3.6e-05	0.00253
positive regulation of cellular process (GO:0048522)	4923	115	58.16	1.98	1.18e-14	6.75e-12
positive regulation of biological process (GO:0048518)	5444	127	64.31	1.97	1.2e-16	8.04e-14
movement of cell or subcellular component (GO:0006928)	1218	28	14.39	1.95	0.000935	0.0386
positive regulation of molecular function (GO:0044093)	1344	31	15.88	1.95	0.000407	0.0189
anatomical structure morphogenesis (GO:0009653)	2049	47	24.21	1.94	1.4e-05	0.00108
regulation of localization (GO:0032879)	2631	60	31.08	1.93	7.01e-07	6.92e-05
response to chemical (GO:0042221)	3402	76	40.19	1.89	2.4e-08	3.08e-06
nucleic acid metabolic process (GO:0090304)	3113	69	36.78	1.88	2.47e-07	2.59e-05
cell differentiation (GO:0030154)	3469	77	40.98	1.88	2.94e-08	3.65e-06
multicellular organism development (GO:0007275)	4545	101	53.69	1.88	3.1e-11	6.92e-09
nervous system development (GO:0007399)	2122	47	25.07	1.87	3.21e-05	0.00232
cellular developmental process (GO:0048869)	3538	78	41.8	1.87	2.51e-08	3.14e-06
positive regulation of response to stimulus (GO:0048584)	1958	43	23.13	1.86	0.000108	0.0062
anatomical structure development (GO:0048856)	4840	105	57.18	1.84	5.12e-11	1.04e-08
gene expression (GO:0010467)	2984	64	35.25	1.82	1.9e-06	0.000176
immune system process (GO:0002376)	1970	42	23.27	1.8	0.000195	0.00992
developmental process (GO:0032502)	5171	110	61.09	1.8	3.35e-11	7.26e-09
system development (GO:0048731)	3982	84	47.04	1.79	4.36e-08	5.24e-06
response to stress (GO:0006950)	2935	61	34.67	1.76	1.39e-05	0.00108
cellular biosynthetic process (GO:0044249)	3420	71	40.4	1.76	1.8e-06	0.000167
nucleobase-containing compound metabolic process (GO:0006139)	3570	72	42.18	1.71	4.18e-06	0.000358
organic substance biosynthetic process (GO:1901576)	3509	70	41.45	1.69	8.26e-06	0.000673
biosynthetic process (GO:0009058)	3577	71	42.26	1.68	9.65e-06	0.000778
regulation of biological quality (GO:0065008)	3400	67	40.17	1.67	2.11e-05	0.00157
signaling (GO:0023052)	4966	98	58.67	1.67	6.08e-08	7.14e-06
signal transduction (GO:0007165)	4629	91	54.69	1.66	2.5e-07	2.6e-05
cell communication (GO:0007154)	5084	100	60.06	1.66	3.63e-08	4.4e-06
regulation of cellular component organization (GO:0051128)	2360	46	27.88	1.65	0.000828	0.0346
heterocycle metabolic process (GO:0046483)	3699	72	43.7	1.65	1.31e-05	0.00103
cellular aromatic compound metabolic process (GO:0006725)	3753	72	44.34	1.62	2.16e-05	0.0016
cellular macromolecule metabolic process (GO:0044260)	5463	104	64.54	1.61	1.11e-07	1.2e-05
cellular nitrogen compound metabolic process (GO:0034641)	4120	77	48.67	1.58	2.95e-05	0.00215
cellular response to stimulus (GO:0051716)	6089	114	71.93	1.58	3.11e-08	3.82e-06
organic cyclic compound metabolic process (GO:1901360)	3942	73	46.57	1.57	6.34e-05	0.00402
multicellular organismal process (GO:0032501)	7075	130	83.58	1.56	4.79e-09	7.45e-07
response to stimulus (GO:0050896)	7726	138	91.27	1.51	4.93e-09	7.59e-07
regulation of cellular process (GO:0050794)	10369	184	122.5	1.5	3.21e-14	1.7e-11
macromolecule metabolic process (GO:0043170)	6178	108	72.99	1.48	4.28e-06	0.000364
regulation of biological process (GO:0050789)	10974	190	129.65	1.47	6.28e-14	3.12e-11
biological regulation (GO:0065007)	11512	193	136	1.42	1.08e-12	3.88e-10
cellular metabolic process (GO:0044237)	7201	119	85.07	1.4	1.52e-05	0.00116
nitrogen compound metabolic process (GO:0006807)	6855	112	80.98	1.38	6.9e-05	0.00423
primary metabolic process (GO:0044238)	7410	116	87.54	1.33	0.000288	0.0141
cellular process (GO:0009987)	13833	215	163.42	1.32	8.96e-12	2.26e-09
organic substance metabolic process (GO:0071704)	7768	120	91.77	1.31	0.000424	0.0197
biological_process (GO:0008150)	20540	257	242.66	1.06	0.000258	0.0128
Unclassified (UNCLASSIFIED)	1722	6	20.34	0.29	0.000258	0.0128
